# Supplementary material for: 2-Amino-1-(2-carboxyl­atoeth­yl)pyrimidin-1-ium monohydrate
Source: Acta Crystallogr Sect E Struct Rep Online. 2010 Nov 13;66(Pt 12):o3156–7. doi: 10.1107/S1600536810045332 (PMC3011485; doi:10.1107/S1600536810045332)
Supplement: Supplementary file 1 [file e-66-o3156-sup1.cif]

##############################################################################
###                                                                        ###
###        Electronic paper (Acta Crystallographica Section E)             ###
###                                                                        ###
##############################################################################
#                                                                            #
# This CIF contains the data in a paper accepted for publication in Acta     #
# Crystallographica Section E. It conforms to the requirements of Notes      #
# for Authors for Section E, and has been peer reviewed under the auspices   #
# of the IUCr Commission on Journals.                                        #
#                                                                            #
# Full details of the Crystallographic Information File format               #
# are given in the paper "The Crystallographic Information File (CIF):       #
# a New Standard Archive File for Crystallography" by S. R. Hall, F. H.      #
# Allen and I. D. Brown [Acta Cryst. (1991), A47, 655-685].                  #
#                                                                            #
# The current version of the core CIF dictionary is obtainable from          #
# ftp://ftp.iucr.org/pub/cif_core.dic. The current version number is 2.4.    #
#                                                                            #
# Software is freely available for graphical display of the structure(s) in  #
# this CIF.  For information consult the CIF home page http://www.iucr.org/  #
# cif/home.html                                                              #
#                                                                            #
# This file may be used for bona fide research purposes within the           #
# scientific community so long as proper attribution is given to the journal # 
# article from which it was obtained.                                        #
#                                                                            #
##############################################################################
                                             
data_global
_audit_creation_method     SHELXL-97
_journal_date_recd_electronic     2010-10-21
_journal_date_accepted     2010-11-04
_journal_name_full     'Acta Crystallographica, Section E'
_journal_year     2010
_journal_volume     66
_journal_issue     12
_journal_page_first     o3156
_journal_page_last     o3157
_journal_paper_category     QO
_journal_coeditor_code     PV2345
_publ_contact_author
;
Frank R. Fronczek
Department of Chemistry
Louisiana State University
Baton Rouge
LA  70803-1804
USA
;
_publ_contact_author_email     'ffroncz@lsu.edu'
_publ_contact_author_fax     '(225) 578 3458'
_publ_contact_author_phone     '(225) 578 8270'
_publ_section_title
;
2-Amino-1-(2-carboxylatoethyl)pyrimidin-1-ium monohydrate
;
loop_
    _publ_author_name
    _publ_author_footnote
    _publ_author_address
    'Sparrow, Christopher R.' .
;
Department of Chemistry
Southern University
Baton Rouge
LA  70813
USA
;
    'Walker Jr, Edwin H.' .
;
Department of Chemistry
Southern University
Baton Rouge
LA  70813
USA
;
    'Fronczek, Frank R.' .
;
Department of Chemistry
Louisiana State University
Baton Rouge
LA 70803-1804
USA
;
data_I
_audit_creation_method     SHELXL-97
_chemical_name_systematic
;
2-Amino-1-(2-carboxylatoethyl)pyrimidin-1-ium monohydrate
;
_chemical_name_common     ?
_chemical_formula_moiety     'C7 H9 N3 O2, H2 O'
_chemical_formula_sum     'C7 H11 N3 O3'
_chemical_formula_iupac     'C7 H9 N3 O2, H2 O'
_chemical_formula_weight     185.19
_chemical_melting_point     ?
_symmetry_cell_setting     monoclinic
_symmetry_space_group_name_H-M     'P 21/c'
_symmetry_space_group_name_Hall     '-P 2ybc'
loop_
    _symmetry_equiv_pos_as_xyz
    'x, y, z'
    '-x, y+1/2, -z+1/2'
    '-x, -y, -z'
    'x, -y-1/2, z-1/2'
_cell_length_a     10.075(2)
_cell_length_b     15.576(5)
_cell_length_c     10.810(3)
_cell_angle_alpha     90
_cell_angle_beta     107.741(16)
_cell_angle_gamma     90
_cell_volume     1615.7(8)
_cell_formula_units_Z     8
_cell_measurement_reflns_used     3071
_cell_measurement_theta_min     2.5
_cell_measurement_theta_max     27.1
_cell_measurement_temperature     90.0(5)
_exptl_crystal_description     plate
_exptl_crystal_colour     colorless
_exptl_crystal_size_max     0.17
_exptl_crystal_size_mid     0.12
_exptl_crystal_size_min     0.05
_exptl_crystal_density_diffrn     1.523
_exptl_crystal_density_meas     ?
_exptl_crystal_density_method     'not measured'
_exptl_crystal_F_000     784
_exptl_absorpt_coefficient_mu     0.121
_exptl_absorpt_correction_type     multi-scan
_exptl_absorpt_process_details     '(SCALEPACK; Otwinowski & Minor, 1997)'
_exptl_absorpt_correction_T_min     0.980
_exptl_absorpt_correction_T_max     0.994
_exptl_special_details
;
^1^H (D~2~O): \d(p.p.m.) 2.72 (t, 2H, J =
6.14 Hz), 4.33 (t, 2H, J = 6.14 Hz), 7.01 (t, 1H, J = 5.6 Hz), 8.32 (d, 1H, J
= 5.6 Hz), and 8.69 (d, 1H, J = 5.6 Hz). ^13^C (D~2~O): \d(p.p.m.) 34.2, 51.9,
111.3, 150.5, 155.8, 166.2, and 177.5.
IR (thin film, KBr plates, cm^-1^):
3428.76 (m, br), 3093.35 (br), 2363.8 (<i>m</i>), 1675.0 (<i>m</i>), 1386.82
(<i>s</i>), 1262.48 (<i>s</i>), 1193.82 (w, sh), 1094.27 (w), 1024.62 (w), and
931.94 (w, sh).
;
_diffrn_ambient_temperature     90.0(5)
_diffrn_radiation_type     MoK\a
_diffrn_radiation_wavelength     0.71073
_diffrn_radiation_source     'fine-focus sealed tube'
_diffrn_radiation_monochromator     graphite
_diffrn_measurement_device
                  'Nonius KappaCCD diffractometer with Oxford Cryostream cooler'
_diffrn_measurement_method     ' \w and \f'
_diffrn_detector_area_resol_mean     ?
_diffrn_reflns_number     10202
_diffrn_reflns_av_R_equivalents     0.031
_diffrn_reflns_av_sigmaI/netI     0.0653
_diffrn_reflns_theta_min     2.7
_diffrn_reflns_theta_max     27.1
_diffrn_reflns_theta_full     25.0
_diffrn_measured_fraction_theta_max     0.990
_diffrn_measured_fraction_theta_full     0.996
_diffrn_reflns_limit_h_min     -12
_diffrn_reflns_limit_h_max     12
_diffrn_reflns_limit_k_min     -19
_diffrn_reflns_limit_k_max     16
_diffrn_reflns_limit_l_min     -13
_diffrn_reflns_limit_l_max     13
_diffrn_standards_number     ?
_diffrn_standards_interval_count     ?
_diffrn_standards_interval_time     ?
_diffrn_standards_decay_%     ?
_refine_special_details
;
Refinement of <i>F</i>^2^ against ALL reflections. The weighted <i>R</i>-factor
<i>wR</i> and goodness of fit <i>S</i> are based on <i>F</i>^2^, conventional
<i>R</i>-factors <i>R</i> are based on <i>F</i>, with <i>F</i> set to zero for
negative <i>F</i>^2^. The threshold expression of <i>F</i>^2^ >
\s(<i>F</i>^2^) is used only for calculating <i>R</i>-factors(gt) <i>etc</i>.
and is not relevant to the choice of reflections for refinement.
<i>R</i>-factors based on <i>F</i>^2^ are statistically about twice as large
as those based on <i>F</i>, and <i>R</i>- factors based on ALL data will be
even larger.
;
_reflns_number_total     3518
_reflns_number_gt     2418
_reflns_threshold_expression     I>2\s(I)
_refine_ls_structure_factor_coef     Fsqd
_refine_ls_matrix_type     full
_refine_ls_R_factor_all     0.089
_refine_ls_R_factor_gt     0.050
_refine_ls_wR_factor_gt     0.103
_refine_ls_wR_factor_ref     0.119
_refine_ls_goodness_of_fit_ref     1.017
_refine_ls_restrained_S_all     1.017
_refine_ls_number_reflns     3518
_refine_ls_number_parameters     260
_refine_ls_number_restraints     0
_refine_ls_hydrogen_treatment     mixed
_refine_ls_weighting_scheme     calc
_refine_ls_weighting_details
         'calc w=1/[\s^2^(Fo^2^)+(0.0416P)^2^+1.0034P] where P=(Fo^2^+2Fc^2^)/3'
_atom_sites_solution_hydrogens     geom
_atom_sites_solution_primary     direct
_atom_sites_solution_secondary     difmap
_refine_ls_shift/su_max     0.000
_refine_ls_shift/su_mean     0.000
_refine_diff_density_max     0.26
_refine_diff_density_min     -0.34
_refine_ls_extinction_method     'SHELXL97 (Sheldrick, 2008)'
_refine_ls_extinction_coef     0.0052(10)
_refine_ls_extinction_expression
                                  'Fc^*^=kFc[1+0.001xFc^2^\l^3^/sin(2\q)]^-1/4^'
loop_
    _atom_type_symbol
    _atom_type_description
    _atom_type_scat_dispersion_real
    _atom_type_scat_dispersion_imag
    _atom_type_scat_source
    'C' 'C' 0.0033 0.0016
                         'International Tables Vol C Tables 4.2.6.8 and 6.1.1.4'
    'H' 'H' 0.0000 0.0000
                         'International Tables Vol C Tables 4.2.6.8 and 6.1.1.4'
    'N' 'N' 0.0061 0.0033
                         'International Tables Vol C Tables 4.2.6.8 and 6.1.1.4'
    'O' 'O' 0.0106 0.0060
                         'International Tables Vol C Tables 4.2.6.8 and 6.1.1.4'
_computing_data_collection     'COLLECT (Nonius, 2000)'
_computing_cell_refinement     'SCALEPACK (Otwinowski & Minor, 1997)'
_computing_data_reduction     'DENZO and SCALEPACK (Otwinowski & Minor, 1997)'
_computing_structure_solution     'SIR97 (Altomare  <i>et al.</i>, 1999)'
_computing_structure_refinement     'SHELXL97 (Sheldrick, 2008)'
_computing_molecular_graphics     'ORTEP-3 for Windows (Farrugia, 1997)'
_computing_publication_material     'SHELXL97 (Sheldrick, 2008)'
loop_
    _atom_site_type_symbol
    _atom_site_label
    _atom_site_fract_x
    _atom_site_fract_y
    _atom_site_fract_z
    _atom_site_U_iso_or_equiv
    _atom_site_adp_type
    _atom_site_calc_flag
    _atom_site_refinement_flags
    _atom_site_occupancy
    _atom_site_disorder_assembly
    _atom_site_disorder_group
    O O1 0.16601(14) 0.69376(10) 0.15055(14) 0.0176(4) Uani d . 1 . .
    O O2 0.30612(14) 0.78552(10) 0.28952(15) 0.0188(4) Uani d . 1 . .
    N N1 -0.14185(16) 0.70633(11) 0.33727(16) 0.0135(4) Uani d . 1 . .
    N N2 -0.23793(17) 0.66797(12) 0.50401(18) 0.0161(4) Uani d . 1 . .
    N N3 -0.02988(18) 0.60908(12) 0.50172(19) 0.0159(4) Uani d . 1 . .
    H H31N -0.036(2) 0.5803(16) 0.566(2) 0.019 Uiso d . 1 . .
    H H32N 0.038(2) 0.5978(15) 0.464(2) 0.019 Uiso d . 1 . .
    C C1 -0.1350(2) 0.66116(13) 0.4473(2) 0.0134(4) Uani d . 1 . .
    C C2 -0.3421(2) 0.72143(14) 0.4525(2) 0.0152(5) Uani d . 1 . .
    H H2 -0.4151 0.7250 0.4909 0.018 Uiso calc R 1 . .
    C C3 -0.3504(2) 0.77295(14) 0.3446(2) 0.0159(5) Uani d . 1 . .
    H H3 -0.4249 0.8122 0.3112 0.019 Uiso calc R 1 . .
    C C4 -0.2464(2) 0.76392(14) 0.2900(2) 0.0161(5) Uani d . 1 . .
    H H4 -0.2467 0.7985 0.2175 0.019 Uiso calc R 1 . .
    C C5 -0.0369(2) 0.69512(14) 0.2672(2) 0.0143(5) Uani d . 1 . .
    H H5A -0.0817 0.7058 0.1734 0.017 Uiso calc R 1 . .
    H H5B -0.0029 0.6351 0.2774 0.017 Uiso calc R 1 . .
    C C6 0.0857(2) 0.75559(14) 0.3174(2) 0.0164(5) Uani d . 1 . .
    H H6A 0.1298 0.7452 0.4113 0.020 Uiso calc R 1 . .
    H H6B 0.0516 0.8156 0.3065 0.020 Uiso calc R 1 . .
    C C7 0.1944(2) 0.74413(14) 0.2470(2) 0.0142(5) Uani d . 1 . .
    O O3 0.20974(14) 0.56176(10) 0.42323(14) 0.0169(3) Uani d . 1 . .
    O O4 0.07476(14) 0.47312(10) 0.27549(14) 0.0175(4) Uani d . 1 . .
    N N4 0.51826(16) 0.56177(11) 0.22871(16) 0.0132(4) Uani d . 1 . .
    N N5 0.58362(17) 0.58906(12) 0.03946(17) 0.0159(4) Uani d . 1 . .
    N N6 0.37231(18) 0.63627(12) 0.05084(19) 0.0161(4) Uani d . 1 . .
    H H61N 0.362(2) 0.6558(16) -0.025(3) 0.019 Uiso d . 1 . .
    H H62N 0.313(2) 0.6537(15) 0.094(2) 0.019 Uiso d . 1 . .
    C C8 0.4900(2) 0.59599(13) 0.1067(2) 0.0137(4) Uani d . 1 . .
    C C9 0.7023(2) 0.54856(14) 0.0946(2) 0.0164(5) Uani d . 1 . .
    H H9 0.7685 0.5450 0.0483 0.020 Uiso calc R 1 . .
    C C10 0.7352(2) 0.51078(14) 0.2174(2) 0.0172(5) Uani d . 1 . .
    H H10 0.8202 0.4807 0.2535 0.021 Uiso calc R 1 . .
    C C11 0.6406(2) 0.51888(14) 0.2830(2) 0.0169(5) Uani d . 1 . .
    H H11 0.6595 0.4946 0.3672 0.020 Uiso calc R 1 . .
    C C12 0.4179(2) 0.56957(14) 0.3045(2) 0.0140(5) Uani d . 1 . .
    H H12A 0.3793 0.6285 0.2953 0.017 Uiso calc R 1 . .
    H H12B 0.4672 0.5594 0.3976 0.017 Uiso calc R 1 . .
    C C13 0.2994(2) 0.50517(14) 0.2575(2) 0.0171(5) Uani d . 1 . .
    H H13A 0.3384 0.4464 0.2729 0.021 Uiso calc R 1 . .
    H H13B 0.2565 0.5123 0.1627 0.021 Uiso calc R 1 . .
    C C14 0.1859(2) 0.51433(14) 0.3239(2) 0.0144(5) Uani d . 1 . .
    O O1W 0.42213(16) 0.65900(11) 0.59146(17) 0.0215(4) Uani d . 1 . .
    H H11W 0.359(3) 0.6329(17) 0.527(3) 0.032 Uiso d . 1 . .
    H H12W 0.384(3) 0.6801(18) 0.643(3) 0.032 Uiso d . 1 . .
    O O2W -0.06112(17) 0.60258(12) -0.02453(18) 0.0270(4) Uani d . 1 . .
    H H21W 0.023(3) 0.6207(18) 0.026(3) 0.040 Uiso d . 1 . .
    H H22W -0.043(3) 0.5764(19) -0.088(3) 0.040 Uiso d . 1 . .
loop_
    _atom_site_aniso_label
    _atom_site_aniso_U_11
    _atom_site_aniso_U_22
    _atom_site_aniso_U_33
    _atom_site_aniso_U_12
    _atom_site_aniso_U_13
    _atom_site_aniso_U_23
    O1 0.0148(7) 0.0222(9) 0.0171(8) 0.0004(6) 0.0067(6) -0.0044(7)
    O2 0.0152(7) 0.0226(9) 0.0200(9) -0.0030(6) 0.0072(6) -0.0027(7)
    N1 0.0126(8) 0.0152(9) 0.0133(10) 0.0016(7) 0.0050(7) 0.0000(8)
    N2 0.0147(8) 0.0181(10) 0.0170(10) -0.0001(7) 0.0070(7) -0.0013(8)
    N3 0.0152(9) 0.0178(10) 0.0164(10) 0.0020(8) 0.0073(8) 0.0037(8)
    C1 0.0138(9) 0.0130(11) 0.0136(11) -0.0026(8) 0.0044(8) -0.0024(9)
    C2 0.0116(9) 0.0182(12) 0.0169(12) -0.0017(9) 0.0061(9) -0.0049(9)
    C3 0.0129(10) 0.0168(12) 0.0177(12) 0.0018(8) 0.0042(9) 0.0004(9)
    C4 0.0167(10) 0.0168(12) 0.0137(12) 0.0002(9) 0.0030(9) -0.0010(9)
    C5 0.0145(10) 0.0168(11) 0.0138(11) 0.0016(9) 0.0073(8) 0.0005(9)
    C6 0.0153(10) 0.0163(12) 0.0186(12) -0.0011(9) 0.0065(9) -0.0016(9)
    C7 0.0158(10) 0.0150(11) 0.0127(11) 0.0019(9) 0.0056(9) 0.0047(9)
    O3 0.0154(7) 0.0205(8) 0.0159(8) 0.0005(6) 0.0063(6) -0.0019(7)
    O4 0.0141(7) 0.0216(9) 0.0168(8) -0.0026(6) 0.0050(6) 0.0005(7)
    N4 0.0123(8) 0.0142(9) 0.0143(9) 0.0001(7) 0.0057(7) 0.0010(7)
    N5 0.0156(8) 0.0172(10) 0.0167(10) -0.0018(7) 0.0077(7) -0.0012(8)
    N6 0.0170(9) 0.0196(10) 0.0135(10) 0.0025(8) 0.0074(8) 0.0011(8)
    C8 0.0138(9) 0.0118(11) 0.0163(11) -0.0029(8) 0.0059(8) -0.0019(9)
    C9 0.0134(10) 0.0187(12) 0.0183(12) -0.0029(9) 0.0068(9) -0.0050(10)
    C10 0.0134(10) 0.0169(12) 0.0202(12) 0.0003(9) 0.0037(9) -0.0025(9)
    C11 0.0149(10) 0.0168(12) 0.0180(12) -0.0019(9) 0.0035(9) -0.0010(9)
    C12 0.0146(10) 0.0174(12) 0.0116(11) 0.0001(8) 0.0064(8) -0.0013(9)
    C13 0.0178(10) 0.0161(11) 0.0190(12) -0.0009(9) 0.0080(9) -0.0032(9)
    C14 0.0141(10) 0.0168(12) 0.0132(11) 0.0020(9) 0.0055(8) 0.0040(9)
    O1W 0.0201(8) 0.0266(10) 0.0194(9) -0.0030(7) 0.0083(7) -0.0066(7)
    O2W 0.0221(8) 0.0396(11) 0.0215(10) -0.0092(8) 0.0100(7) -0.0071(8)
_geom_special_details
;
All e.s.d.'s (except the e.s.d. in the dihedral angle between two l.s. planes)
are estimated using the full covariance matrix. The cell e.s.d.'s are taken
into account individually in the estimation of e.s.d.'s in distances, angles
and torsion angles; correlations between e.s.d.'s in cell parameters are only
used when they are defined by crystal symmetry. An approximate (isotropic)
treatment of cell e.s.d.'s is used for estimating e.s.d.'s involving l.s.
planes.
;
loop_
    _geom_bond_atom_site_label_1
    _geom_bond_atom_site_label_2
    _geom_bond_site_symmetry_2
    _geom_bond_distance
    _geom_bond_publ_flag
    O1 C7 . 1.266(3) ?
    O2 C7 . 1.256(2) ?
    N1 C4 . 1.359(3) ?
    N1 C1 . 1.365(3) ?
    N1 C5 . 1.487(3) ?
    N2 C2 . 1.322(3) ?
    N2 C1 . 1.360(3) ?
    N3 C1 . 1.322(3) ?
    N3 H31N . 0.85(3) ?
    N3 H32N . 0.91(2) ?
    C2 C3 . 1.397(3) ?
    C2 H2 . 0.9500 ?
    C3 C4 . 1.358(3) ?
    C3 H3 . 0.9500 ?
    C4 H4 . 0.9500 ?
    C5 C6 . 1.516(3) ?
    C5 H5A . 0.9900 ?
    C5 H5B . 0.9900 ?
    C6 C7 . 1.522(3) ?
    C6 H6A . 0.9900 ?
    C6 H6B . 0.9900 ?
    O3 C14 . 1.265(3) ?
    O4 C14 . 1.258(2) ?
    N4 C11 . 1.367(3) ?
    N4 C8 . 1.370(3) ?
    N4 C12 . 1.487(2) ?
    N5 C9 . 1.322(3) ?
    N5 C8 . 1.359(3) ?
    N6 C8 . 1.315(3) ?
    N6 H61N . 0.85(3) ?
    N6 H62N . 0.90(2) ?
    C9 C10 . 1.397(3) ?
    C9 H9 . 0.9500 ?
    C10 C11 . 1.356(3) ?
    C10 H10 . 0.9500 ?
    C11 H11 . 0.9500 ?
    C12 C13 . 1.523(3) ?
    C12 H12A . 0.9900 ?
    C12 H12B . 0.9900 ?
    C13 C14 . 1.531(3) ?
    C13 H13A . 0.9900 ?
    C13 H13B . 0.9900 ?
    O1W H11W . 0.89(3) ?
    O1W H12W . 0.84(3) ?
    O2W H21W . 0.90(3) ?
    O2W H22W . 0.86(3) ?
loop_
    _geom_angle_atom_site_label_1
    _geom_angle_atom_site_label_2
    _geom_angle_atom_site_label_3
    _geom_angle_site_symmetry_1
    _geom_angle_site_symmetry_3
    _geom_angle
    _geom_angle_publ_flag
    C4 N1 C1 . . 119.69(17) ?
    C4 N1 C5 . . 118.41(17) ?
    C1 N1 C5 . . 121.90(17) ?
    C2 N2 C1 . . 118.38(19) ?
    C1 N3 H31N . . 116.4(16) ?
    C1 N3 H32N . . 121.7(15) ?
    H31N N3 H32N . . 121(2) ?
    N3 C1 N2 . . 117.7(2) ?
    N3 C1 N1 . . 121.68(18) ?
    N2 C1 N1 . . 120.64(18) ?
    N2 C2 C3 . . 123.45(19) ?
    N2 C2 H2 . . 118.3 ?
    C3 C2 H2 . . 118.3 ?
    C4 C3 C2 . . 116.5(2) ?
    C4 C3 H3 . . 121.8 ?
    C2 C3 H3 . . 121.8 ?
    C3 C4 N1 . . 121.1(2) ?
    C3 C4 H4 . . 119.4 ?
    N1 C4 H4 . . 119.4 ?
    N1 C5 C6 . . 111.90(17) ?
    N1 C5 H5A . . 109.2 ?
    C6 C5 H5A . . 109.2 ?
    N1 C5 H5B . . 109.2 ?
    C6 C5 H5B . . 109.2 ?
    H5A C5 H5B . . 107.9 ?
    C5 C6 C7 . . 112.33(18) ?
    C5 C6 H6A . . 109.1 ?
    C7 C6 H6A . . 109.1 ?
    C5 C6 H6B . . 109.1 ?
    C7 C6 H6B . . 109.1 ?
    H6A C6 H6B . . 107.9 ?
    O2 C7 O1 . . 124.89(19) ?
    O2 C7 C6 . . 117.22(19) ?
    O1 C7 C6 . . 117.88(18) ?
    C11 N4 C8 . . 119.92(17) ?
    C11 N4 C12 . . 118.61(17) ?
    C8 N4 C12 . . 121.46(16) ?
    C9 N5 C8 . . 118.44(19) ?
    C8 N6 H61N . . 116.1(16) ?
    C8 N6 H62N . . 123.7(15) ?
    H61N N6 H62N . . 119(2) ?
    N6 C8 N5 . . 117.9(2) ?
    N6 C8 N4 . . 121.43(18) ?
    N5 C8 N4 . . 120.66(18) ?
    N5 C9 C10 . . 123.34(19) ?
    N5 C9 H9 . . 118.3 ?
    C10 C9 H9 . . 118.3 ?
    C11 C10 C9 . . 117.2(2) ?
    C11 C10 H10 . . 121.4 ?
    C9 C10 H10 . . 121.4 ?
    C10 C11 N4 . . 120.4(2) ?
    C10 C11 H11 . . 119.8 ?
    N4 C11 H11 . . 119.8 ?
    N4 C12 C13 . . 110.99(17) ?
    N4 C12 H12A . . 109.4 ?
    C13 C12 H12A . . 109.4 ?
    N4 C12 H12B . . 109.4 ?
    C13 C12 H12B . . 109.4 ?
    H12A C12 H12B . . 108.0 ?
    C12 C13 C14 . . 113.84(18) ?
    C12 C13 H13A . . 108.8 ?
    C14 C13 H13A . . 108.8 ?
    C12 C13 H13B . . 108.8 ?
    C14 C13 H13B . . 108.8 ?
    H13A C13 H13B . . 107.7 ?
    O4 C14 O3 . . 124.47(19) ?
    O4 C14 C13 . . 117.05(19) ?
    O3 C14 C13 . . 118.48(18) ?
    H11W O1W H12W . . 110(2) ?
    H21W O2W H22W . . 104(2) ?
loop_
    _geom_torsion_atom_site_label_1
    _geom_torsion_atom_site_label_2
    _geom_torsion_atom_site_label_3
    _geom_torsion_atom_site_label_4
    _geom_torsion_site_symmetry_1
    _geom_torsion_site_symmetry_2
    _geom_torsion_site_symmetry_3
    _geom_torsion_site_symmetry_4
    _geom_torsion
    _geom_torsion_publ_flag
    C2 N2 C1 N3 . . . . 178.36(19) ?
    C2 N2 C1 N1 . . . . -2.2(3) ?
    C4 N1 C1 N3 . . . . -175.13(19) ?
    C5 N1 C1 N3 . . . . 4.3(3) ?
    C4 N1 C1 N2 . . . . 5.4(3) ?
    C5 N1 C1 N2 . . . . -175.12(18) ?
    C1 N2 C2 C3 . . . . -1.6(3) ?
    N2 C2 C3 C4 . . . . 2.1(3) ?
    C2 C3 C4 N1 . . . . 1.2(3) ?
    C1 N1 C4 C3 . . . . -4.9(3) ?
    C5 N1 C4 C3 . . . . 175.6(2) ?
    C4 N1 C5 C6 . . . . 90.1(2) ?
    C1 N1 C5 C6 . . . . -89.4(2) ?
    N1 C5 C6 C7 . . . . 179.52(17) ?
    C5 C6 C7 O2 . . . . -173.50(18) ?
    C5 C6 C7 O1 . . . . 6.4(3) ?
    C9 N5 C8 N6 . . . . -179.88(19) ?
    C9 N5 C8 N4 . . . . 0.0(3) ?
    C11 N4 C8 N6 . . . . 178.78(19) ?
    C12 N4 C8 N6 . . . . -0.8(3) ?
    C11 N4 C8 N5 . . . . -1.1(3) ?
    C12 N4 C8 N5 . . . . 179.27(18) ?
    C8 N5 C9 C10 . . . . 1.5(3) ?
    N5 C9 C10 C11 . . . . -1.8(3) ?
    C9 C10 C11 N4 . . . . 0.6(3) ?
    C8 N4 C11 C10 . . . . 0.8(3) ?
    C12 N4 C11 C10 . . . . -179.63(19) ?
    C11 N4 C12 C13 . . . . -101.4(2) ?
    C8 N4 C12 C13 . . . . 78.2(2) ?
    N4 C12 C13 C14 . . . . -175.40(17) ?
    C12 C13 C14 O4 . . . . 168.71(18) ?
    C12 C13 C14 O3 . . . . -11.8(3) ?
loop_
    _geom_hbond_atom_site_label_D
    _geom_hbond_atom_site_label_H
    _geom_hbond_atom_site_label_A
    _geom_hbond_site_symmetry_A
    _geom_hbond_distance_DH
    _geom_hbond_distance_HA
    _geom_hbond_distance_DA
    _geom_hbond_angle_DHA
    N3 H31N O4 3_566 0.85(3) 2.05(3) 2.882(3) 170(2)
    N3 H32N O3 . 0.91(2) 1.99(2) 2.888(2) 166(2)
    N6 H61N O2 4_575 0.85(3) 2.12(3) 2.960(3) 170(2)
    N6 H62N O1 . 0.90(2) 1.88(2) 2.766(2) 169(2)
    O1W H11W O3 . 0.89(3) 1.93(3) 2.794(2) 165(3)
    O1W H12W O2 4_576 0.84(3) 2.04(3) 2.867(2) 170(3)
    O2W H21W O1 . 0.90(3) 2.00(3) 2.863(2) 159(2)
    O2W H22W O4 3_565 0.86(3) 2.10(3) 2.923(2) 159(3)
