# Supplementary material for: 2-Amino-1-(2-carboxyl­atoeth­yl)pyrimidin-1-ium monohydrate
Source: Acta Crystallogr Sect E Struct Rep Online. 2010 Nov 13;66(Pt 12):o3156–7. doi: 10.1107/S1600536810045332 (PMC3011485; doi:10.1107/S1600536810045332)
Supplement: Supplementary file 2 [file e-66-o3156-Isup2.hkl]

# 
# h,k,l, Fc-squared, Fo-squared, sigma(Fo-squared) and status flag 
# 
data_I
_shelx_title ' Sparrow6' 
_shelx_refln_list_code          4 
_shelx_F_calc_maximum      228.77 
_exptl_crystal_F_000       784.00 
_reflns_d_resolution_high  0.7805 
 
loop_ 
 _symmetry_equiv_pos_as_xyz 
 'x, y, z' 
 '-x, y+1/2, -z+1/2' 
 '-x, -y, -z' 
 'x, -y-1/2, z-1/2' 
 
_cell_length_a    10.0750 
_cell_length_b    15.5760 
_cell_length_c    10.8100 
_cell_angle_alpha  90.000 
_cell_angle_beta  107.741 
_cell_angle_gamma  90.000 
 
_shelx_F_squared_multiplier     1.000 
 
loop_ 
 _refln_index_h 
 _refln_index_k 
 _refln_index_l 
 _refln_F_squared_calc 
 _refln_F_squared_meas 
 _refln_F_squared_sigma 
 _refln_observed_status 
   2   0   0     1261.82     1216.59     22.12 o 
   3   0   0      867.12      754.29     17.42 o 
   4   0   0       76.24       63.86      5.09 o 
   5   0   0      152.15      127.93      7.19 o 
   6   0   0        0.75       -2.00      4.99 o 
   7   0   0      403.02      402.51     17.77 o 
   8   0   0      404.84      378.82     14.77 o 
   9   0   0      424.40      419.13     24.55 o 
  10   0   0       18.92       17.96     13.87 o 
  11   0   0      201.99      224.20     26.44 o 
  12   0   0       86.62       89.79     16.76 o 
   2   1   0      702.68      653.65     10.82 o 
   3   1   0        9.25       12.73      3.44 o 
   4   1   0     2665.27     2557.39     38.38 o 
   5   1   0      752.53      782.43     14.00 o 
   6   1   0       65.85       71.40      5.54 o 
   7   1   0       98.53       91.83      5.11 o 
   8   1   0        3.85        0.88      5.44 o 
   9   1   0     2790.09     2991.69     79.23 o 
  10   1   0      489.12      511.57     27.10 o 
  11   1   0      269.49      276.91     24.25 o 
  12   1   0       24.91       23.94     12.97 o 
   1   2   0     2488.42     2195.10     46.98 o 
   2   2   0     1292.38     1325.22     28.65 o 
   3   2   0       19.64       20.97      3.94 o 
   4   2   0     2743.14     2810.70     72.27 o 
   5   2   0       95.83       95.99      7.03 o 
   6   2   0      395.51      397.66     10.00 o 
   7   2   0      209.95      213.13     10.03 o 
   8   2   0      139.80      133.74      6.60 o 
   9   2   0      337.45      326.30     15.58 o 
  10   2   0      599.18      657.06     25.77 o 
  11   2   0       60.36       63.62     10.31 o 
  12   2   0       63.12       40.70     16.16 o 
   1   3   0        0.75       13.19      4.89 o 
   2   3   0     3260.88     2940.01     61.90 o 
   3   3   0     1581.16     1680.05     52.37 o 
   4   3   0     2953.16     2959.65     48.07 o 
   5   3   0     1139.40     1203.03     25.29 o 
   6   3   0      259.08      254.61     13.22 o 
   7   3   0      535.97      580.65     25.21 o 
   8   3   0      266.83      296.95     11.69 o 
   9   3   0      806.01      771.37     28.65 o 
  10   3   0      303.07      293.65     16.03 o 
  11   3   0       89.58       92.78     17.06 o 
  12   3   0       49.89       17.96     14.96 o 
   0   4   0     5843.91     5841.87    210.64 o 
   1   4   0      522.11      541.94     12.98 o 
   2   4   0    18024.38    17535.58    287.49 o 
   3   4   0       17.01       51.17      4.55 o 
   4   4   0       34.78       36.07      6.16 o 
   5   4   0     1897.53     1986.24     33.90 o 
   6   4   0      276.83      296.93     11.38 o 
   7   4   0      184.20      180.21      8.70 o 
   8   4   0      333.34      319.41     17.52 o 
   9   4   0       12.57       13.41      9.93 o 
  10   4   0        2.81       15.30      6.98 o 
  11   4   0      679.37      709.44     45.43 o 
  12   4   0       32.50        4.99     18.95 o 
   1   5   0      182.02      148.56      9.68 o 
   2   5   0    10780.99    10296.63    173.01 o 
   3   5   0     2310.90     2228.25     42.29 o 
   4   5   0     1005.06     1048.53     35.75 o 
   5   5   0       72.46       70.10     16.01 o 
   6   5   0       34.15       46.81     13.12 o 
   7   5   0       30.99       30.13      5.21 o 
   8   5   0        1.80        6.91      3.79 o 
   9   5   0      413.36      424.30     18.86 o 
  10   5   0      292.98      294.74     16.82 o 
  11   5   0      190.10      189.67     20.85 o 
   0   6   0      204.62      208.88     14.08 o 
   1   6   0      156.27      198.96      8.19 o 
   2   6   0     3234.50     3177.14     59.40 o 
   3   6   0       52.09       51.85      6.58 o 
   4   6   0      672.43      625.15     15.96 o 
   5   6   0        9.29       15.96      4.94 o 
   6   6   0        5.03        5.12      2.72 o 
   7   6   0      837.32      861.84     36.86 o 
   8   6   0       93.99       90.63      6.45 o 
   9   6   0       50.49       49.76     14.66 o 
  10   6   0      278.53      282.40     24.45 o 
  11   6   0       88.67       59.86     17.16 o 
   1   7   0      115.73      115.60     12.42 o 
   2   7   0      420.21      471.20     26.36 o 
   3   7   0       50.98       55.36      6.48 o 
   4   7   0      685.93      688.17     19.34 o 
   5   7   0        3.45        3.68      5.13 o 
   6   7   0      326.24      392.96     13.70 o 
   7   7   0      183.66      178.18     17.86 o 
   8   7   0      464.05      430.82     15.01 o 
   9   7   0       59.40       47.73      6.34 o 
  10   7   0      209.94      186.19     23.25 o 
  11   7   0      122.27      103.46     23.15 o 
   0   8   0        6.79       18.49      9.04 o 
   1   8   0      264.84      257.23     10.02 o 
   2   8   0      107.39      138.34     11.13 o 
   3   8   0     2504.46     2637.14     57.33 o 
   4   8   0      120.68      126.32      7.98 o 
   5   8   0       79.69       65.36      5.49 o 
   6   8   0       85.10       86.45     29.03 o 
   7   8   0      508.06      513.87     18.72 o 
   8   8   0       19.51       22.41      6.98 o 
   9   8   0        3.27       -1.24      4.44 o 
  10   8   0        7.23      -13.87     13.87 o 
  11   8   0      850.17      830.47     58.31 o 
   1   9   0        0.86        3.56      5.77 o 
   2   9   0        0.02        1.14      5.28 o 
   3   9   0      931.05      957.25     25.36 o 
   4   9   0      127.06      176.89      9.52 o 
   5   9   0       14.78       14.45      5.61 o 
   6   9   0      227.72      218.60     13.57 o 
   7   9   0       33.99        0.88     18.51 o 
   8   9   0       50.78       47.89      7.34 o 
   9   9   0       18.39       10.97     12.97 o 
  10   9   0       61.75       79.91     22.05 o 
   0  10   0      330.53      332.04     30.80 o 
   1  10   0      827.51      791.49     25.83 o 
   2  10   0      270.16      294.23     13.61 o 
   3  10   0      331.83      296.45     13.06 o 
   4  10   0       28.99       25.49      6.38 o 
   5  10   0       84.22       98.97     10.36 o 
   6  10   0      581.76      551.55     25.56 o 
   7  10   0      263.91      299.67     22.95 o 
   8  10   0       66.05       40.70     14.86 o 
   9  10   0      530.45      514.57     37.23 o 
  10  10   0      175.39      112.64     20.75 o 
   1  11   0      243.14      227.10     13.11 o 
   2  11   0       65.18       65.68      8.73 o 
   3  11   0     2295.46     2473.50     61.86 o 
   4  11   0      148.43      143.38     11.22 o 
   5  11   0      411.57      460.24     20.47 o 
   6  11   0      951.20      972.47     34.21 o 
   7  11   0       24.22       24.94     16.06 o 
   8  11   0        0.21      -12.07     14.96 o 
   9  11   0      119.60      126.41     22.75 o 
  10  11   0       45.43       27.83     17.96 o 
   0  12   0      360.23      379.71     41.37 o 
   1  12   0      210.00      213.18     13.04 o 
   2  12   0        3.86        6.03      9.93 o 
   3  12   0      549.41      592.22     22.53 o 
   4  12   0      143.02      138.40     11.41 o 
   5  12   0      192.42      211.22     14.89 o 
   6  12   0      843.52      801.77     41.15 o 
   7  12   0        1.29       23.94     12.97 o 
   8  12   0        3.06        7.88     14.96 o 
   9  12   0        8.29       19.85     16.86 o 
   1  13   0      313.90      296.85     16.71 o 
   2  13   0      167.26      153.02     13.22 o 
   3  13   0        1.25        2.98      7.17 o 
   4  13   0      103.41      130.52     13.70 o 
   5  13   0      268.61      233.81     24.15 o 
   6  13   0      398.18      419.09     31.04 o 
   7  13   0      431.03      373.78     31.74 o 
   8  13   0       46.67       38.71     20.05 o 
   9  13   0       17.17       15.86     17.86 o 
   0  14   0      109.76      107.99     17.64 o 
   1  14   0     1305.57     1416.02     45.28 o 
   2  14   0      388.12      406.56     22.57 o 
   3  14   0       73.23       67.50     13.57 o 
   4  14   0      163.06      149.46     17.76 o 
   5  14   0        1.00        9.98     11.97 o 
   6  14   0      208.71      136.60     31.73 o 
   7  14   0      225.01      179.41     23.65 o 
   8  14   0        9.34       53.67     21.75 o 
   1  15   0       86.96       82.79     18.86 o 
   2  15   0      136.94      116.84     15.55 o 
   3  15   0      130.92      111.94     20.75 o 
   4  15   0       36.34       42.70     14.86 o 
   5  15   0      245.25      290.97     40.91 o 
   6  15   0       80.63      152.54     32.72 o 
   7  15   0      172.27      145.57     23.65 o 
   8  15   0      180.14      185.38     26.64 o 
   0  16   0        5.50      -17.96     25.94 o 
   1  16   0       84.24       89.06     15.30 o 
   2  16   0      113.97      145.56     22.15 o 
   3  16   0      158.56      185.38     22.35 o 
   4  16   0      239.19      248.46     33.83 o 
   5  16   0      111.48      141.77     33.12 o 
   6  16   0        4.61      -27.93     27.93 o 
   7  16   0        5.77      -12.07     21.05 o 
   1  17   0      738.36      841.43     47.63 o 
   2  17   0      174.34      186.18     25.04 o 
   3  17   0        8.06       10.97     18.06 o 
   4  17   0       27.16       21.85     27.73 o 
   5  17   0      207.30      224.20     44.50 o 
   6  17   0       88.94       41.90     31.92 o 
   0  18   0       94.20      113.93     31.03 o 
   1  18   0      133.64       81.61     23.94 o 
   2  18   0      181.52      180.19     23.75 o 
   3  18   0       82.34       50.08     32.22 o 
   4  18   0      204.75      267.70     57.87 o 
   5  18   0      143.56      122.92     37.11 o 
   1  19   0       52.49        3.99     19.85 o 
   2  19   0        2.72       15.86     32.72 o 
   3  19   0        3.66      -20.95     30.92 o 
 -12   1   1        0.64      -14.86     14.86 o 
 -11   1   1        0.26        1.79     12.42 o 
 -10   1   1        0.86        7.46      5.98 o 
  -9   1   1     2765.50     2797.50     65.11 o 
  -8   1   1       27.38       33.69      8.38 o 
  -7   1   1       36.58       33.42      3.56 o 
  -6   1   1      364.44      360.67     13.18 o 
  -5   1   1      917.89      876.12     14.57 o 
  -4   1   1      192.69      221.14     10.43 o 
  -3   1   1     1380.56     1338.65     18.02 o 
  -2   1   1     5208.77     5073.49     65.73 o 
  -1   1   1      688.21      636.25     19.18 o 
   1   1   1     4030.52     3675.13     50.77 o 
   2   1   1      458.63      445.06      9.35 o 
   3   1   1      137.00      137.29      4.79 o 
   4   1   1        2.85       -0.28      3.48 o 
   5   1   1     1502.35     1483.83     29.33 o 
   6   1   1      504.39      518.73     12.42 o 
   7   1   1       34.60       30.22      8.88 o 
   8   1   1        9.37       20.14      6.98 o 
   9   1   1       55.03       54.23      9.12 o 
  10   1   1       40.15       35.59     12.82 o 
  11   1   1       33.83       36.31     13.75 o 
 -12   2   1        2.83        9.98     11.97 o 
 -11   2   1      176.07      166.37     13.82 o 
 -10   2   1       20.59       10.13      6.41 o 
  -9   2   1     2966.81     3168.33     76.55 o 
  -8   2   1      209.44      221.56      9.04 o 
  -7   2   1        1.64       -0.04      3.99 o 
  -6   2   1      847.07      796.38     30.23 o 
  -5   2   1     2620.17     2605.18     63.07 o 
  -4   2   1      253.52      278.60      7.02 o 
  -3   2   1      409.65      415.77     12.40 o 
  -2   2   1      307.78      308.71      7.73 o 
  -1   2   1      935.20      832.25     30.49 o 
   0   2   1     7272.57     6633.13    113.73 o 
   1   2   1        2.71        7.98      4.44 o 
   2   2   1     1929.67     1816.63     28.68 o 
   3   2   1     4460.29     4466.27     61.17 o 
   4   2   1      527.37      525.08     11.27 o 
   5   2   1      682.07      695.55     14.00 o 
   6   2   1      674.72      686.28     16.51 o 
   7   2   1       12.46       11.93      4.86 o 
   8   2   1      116.04      100.34      8.16 o 
   9   2   1      824.96      906.34     31.95 o 
  10   2   1        0.97       15.50     11.92 o 
  11   2   1        0.26        0.64     10.25 o 
 -12   3   1       73.43       50.98     14.86 o 
 -11   3   1      145.75      178.49     20.25 o 
 -10   3   1       75.94       80.28      9.33 o 
  -9   3   1      209.94      207.03      9.34 o 
  -8   3   1      563.83      541.08     13.75 o 
  -7   3   1     1910.82     1976.10     34.78 o 
  -6   3   1      695.91      708.16     15.32 o 
  -5   3   1      245.60      237.93      9.13 o 
  -4   3   1     1865.86     2086.19     31.66 o 
  -3   3   1     1333.25     1281.54     29.80 o 
  -2   3   1     1201.40     1096.76     22.68 o 
  -1   3   1      496.88      467.89     11.08 o 
   0   3   1      460.33      432.27     10.65 o 
   1   3   1      267.60      265.53      8.01 o 
   2   3   1     1816.16     1703.01     28.90 o 
   3   3   1     1583.13     1574.74     40.26 o 
   4   3   1       25.91       21.30      7.93 o 
   5   3   1      537.24      564.95     11.98 o 
   6   3   1       98.85       89.19      7.16 o 
   7   3   1      225.21      220.65      8.95 o 
   8   3   1        1.92       12.25      6.94 o 
   9   3   1     1550.89     1661.61     48.04 o 
  10   3   1      572.48      582.57     27.34 o 
  11   3   1      489.17      526.57     32.75 o 
 -12   4   1       83.46       72.73     16.66 o 
 -11   4   1       27.22       37.91     14.76 o 
 -10   4   1      869.70      907.02     41.85 o 
  -9   4   1       29.70       33.51      7.98 o 
  -8   4   1        4.54        9.22      5.54 o 
  -7   4   1        0.21       -0.60      1.94 o 
  -6   4   1       41.31       47.82      3.63 o 
  -5   4   1      165.21      163.50      4.36 o 
  -4   4   1      531.83      551.12     25.97 o 
  -3   4   1       15.76       19.66      4.40 o 
  -2   4   1      197.45      194.18      6.85 o 
  -1   4   1      348.33      297.37     13.64 o 
   0   4   1     3103.73     3000.75     55.41 o 
   1   4   1    52334.16    55551.00    872.77 o 
   2   4   1     1605.25     1656.48     34.50 o 
   3   4   1      785.60      787.14     17.03 o 
   4   4   1     2419.29     2732.78     49.34 o 
   5   4   1        1.40        3.95      4.39 o 
   6   4   1      185.87      160.69     12.02 o 
   7   4   1       35.70       39.96      6.93 o 
   8   4   1        9.04       13.30      5.15 o 
   9   4   1      103.69      103.22      9.86 o 
  10   4   1      208.20      251.03     16.25 o 
  11   4   1        1.30      -14.86     14.86 o 
 -12   5   1       40.31       59.85     18.06 o 
 -11   5   1       26.09        1.00     14.07 o 
 -10   5   1      116.62      121.52     16.76 o 
  -9   5   1      168.31      169.32     18.06 o 
  -8   5   1      150.10      162.84     16.16 o 
  -7   5   1      298.03      310.02      7.87 o 
  -6   5   1      353.22      339.19      8.82 o 
  -5   5   1       14.28       21.58      3.59 o 
  -4   5   1       22.05       17.50      4.61 o 
  -3   5   1       90.83       98.28     13.92 o 
  -2   5   1       28.97       28.65      4.27 o 
  -1   5   1      373.79      385.67     20.78 o 
   0   5   1     2992.24     2870.61     52.95 o 
   1   5   1     1904.46     1859.83     37.66 o 
   2   5   1     2168.92     2117.91     42.24 o 
   3   5   1      631.71      626.25     19.79 o 
   4   5   1     2020.96     2032.62     37.49 o 
   5   5   1      115.34       90.99     40.96 o 
   6   5   1      103.33       82.41      6.33 o 
   7   5   1       28.81       27.56      8.98 o 
   8   5   1       35.03       28.54      5.43 o 
   9   5   1      367.35      372.63     19.83 o 
  10   5   1      285.24      301.31     18.95 o 
  11   5   1      192.27      153.36     25.04 o 
 -11   6   1      376.76      406.18     33.13 o 
 -10   6   1       24.88       69.03     16.76 o 
  -9   6   1        8.87        0.00      9.98 o 
  -8   6   1        1.61       -9.88      9.88 o 
  -7   6   1      168.39      163.34      4.56 o 
  -6   6   1     1204.73     1230.32     23.37 o 
  -5   6   1     1110.37     1090.70     23.48 o 
  -4   6   1        6.94        2.99      3.19 o 
  -3   6   1     4874.19     5155.11    102.69 o 
  -2   6   1      371.26      390.73     11.47 o 
  -1   6   1      187.01      170.15      8.70 o 
   0   6   1     1174.32     1208.42     26.45 o 
   1   6   1        7.21        0.58      5.78 o 
   2   6   1      264.27      263.11      9.77 o 
   3   6   1      590.04      511.45     15.15 o 
   4   6   1       31.34       15.51      4.74 o 
   5   6   1      193.29      193.55     29.54 o 
   6   6   1       46.40       67.37     10.77 o 
   7   6   1      215.14      212.77     10.40 o 
   8   6   1       14.96        9.57     10.47 o 
   9   6   1      194.88      207.46     14.52 o 
  10   6   1       25.26       35.43      8.43 o 
  11   6   1      556.19      552.50     41.62 o 
 -11   7   1      717.78      766.17     49.02 o 
 -10   7   1       54.81       50.98     14.86 o 
  -9   7   1        8.61       -2.00     13.07 o 
  -8   7   1      147.62      137.29     17.76 o 
  -7   7   1       44.16       41.66      2.80 o 
  -6   7   1      225.85      232.32     21.85 o 
  -5   7   1       35.55       39.23      8.23 o 
  -4   7   1     1233.98     1151.16     24.72 o 
  -3   7   1      259.68      270.90      8.82 o 
  -2   7   1        1.10       -5.94      8.43 o 
  -1   7   1       54.78       57.92      6.45 o 
   0   7   1      528.51      556.46     15.26 o 
   1   7   1        3.83       -1.00      4.94 o 
   2   7   1      633.86      627.56     16.69 o 
   3   7   1       19.91        7.28      5.21 o 
   4   7   1     1868.90     1946.84     38.17 o 
   5   7   1      139.60      120.10     16.91 o 
   6   7   1      715.69      766.44     22.77 o 
   7   7   1     1496.05     1430.89     63.24 o 
   8   7   1       16.20       17.26      6.70 o 
   9   7   1      209.86      227.29     22.25 o 
  10   7   1        1.64       34.91     22.05 o 
  11   7   1      149.40      154.84     25.14 o 
 -11   8   1      348.59      389.80     37.42 o 
 -10   8   1        0.60       13.87     17.86 o 
  -9   8   1        0.89       19.85     13.77 o 
  -8   8   1      129.41      162.83     17.76 o 
  -7   8   1      498.53      466.78     14.04 o 
  -6   8   1        2.76       17.98      6.93 o 
  -5   8   1      318.96      308.70     17.77 o 
  -4   8   1       62.69       93.10      6.01 o 
  -3   8   1      765.65      824.77     26.33 o 
  -2   8   1     3700.80     3913.38     74.31 o 
  -1   8   1      473.39      522.70     34.66 o 
   0   8   1       30.58       44.32     17.96 o 
   1   8   1      106.26      134.41      8.29 o 
   2   8   1     1701.83     1760.93     38.21 o 
   3   8   1     2001.48     2083.48     54.90 o 
   4   8   1      170.23      154.70     19.91 o 
   5   8   1       16.97       27.66      6.98 o 
   6   8   1      524.33      474.33     16.44 o 
   7   8   1      503.10      475.83     22.52 o 
   8   8   1        1.18       -2.19     11.47 o 
   9   8   1       79.67       79.52     10.67 o 
  10   8   1        3.28       -1.00     21.15 o 
 -11   9   1        9.18       23.04     16.96 o 
 -10   9   1       98.18       74.92     18.06 o 
  -9   9   1       54.04       55.07     17.86 o 
  -8   9   1        4.88      -12.07     12.07 o 
  -7   9   1        0.09        6.07      8.93 o 
  -6   9   1      899.88      862.14     46.35 o 
  -5   9   1      294.56      311.82     19.06 o 
  -4   9   1       19.32       12.97      5.68 o 
  -3   9   1      637.94      750.63     20.17 o 
  -2   9   1       64.60       57.34      5.91 o 
  -1   9   1       88.64       86.95      7.69 o 
   0   9   1     1466.73     1470.30     34.32 o 
   1   9   1       63.84       72.10      7.73 o 
   2   9   1       20.31       33.05      7.84 o 
   3   9   1      743.34      703.85     31.67 o 
   4   9   1      115.44      113.54     16.96 o 
   5   9   1        4.30        5.25      5.35 o 
   6   9   1      674.95      655.30     27.20 o 
   7   9   1      292.24      254.02     15.75 o 
   8   9   1       60.51       27.88      9.48 o 
   9   9   1        0.04      -12.07     12.97 o 
  10   9   1       53.50       18.95     17.86 o 
 -10  10   1       79.08       63.85     21.25 o 
  -9  10   1       68.51       90.98     18.06 o 
  -8  10   1       28.88       30.94      6.04 o 
  -7  10   1        7.64       28.47      8.38 o 
  -6  10   1        1.25        9.08     12.47 o 
  -5  10   1      256.44      320.74     24.60 o 
  -4  10   1       34.52       50.61      7.09 o 
  -3  10   1      496.87      494.33     18.34 o 
  -2  10   1      138.89      163.28     19.91 o 
  -1  10   1      101.94       97.98     10.58 o 
   0  10   1      738.55      713.72     20.87 o 
   1  10   1       21.80       17.91      6.98 o 
   2  10   1     1596.28     1701.54     43.13 o 
   3  10   1      817.46      799.74     24.92 o 
   4  10   1       67.77       70.34      7.83 o 
   5  10   1      270.49      288.70     14.30 o 
   6  10   1      340.01      311.05     15.02 o 
   7  10   1      123.78       99.67     15.76 o 
   8  10   1       92.32      101.15     13.46 o 
   9  10   1       79.66       68.21     18.36 o 
  10  10   1       10.88        4.99     16.96 o 
 -10  11   1        6.50       14.86     17.76 o 
  -9  11   1      287.28      343.87     31.63 o 
  -8  11   1        8.18       10.85      9.53 o 
  -7  11   1      308.79      282.42     23.35 o 
  -6  11   1      601.41      681.01     40.79 o 
  -5  11   1       34.14       39.35      7.45 o 
  -4  11   1        0.69        7.48     18.35 o 
  -3  11   1      482.37      539.87     20.04 o 
  -2  11   1      439.11      492.62     27.95 o 
  -1  11   1        2.80       10.05      7.76 o 
   0  11   1        4.31       10.99      7.79 o 
   1  11   1       14.51        9.42     11.92 o 
   2  11   1      191.98      179.74     12.72 o 
   3  11   1      191.57      184.27     30.19 o 
   4  11   1        3.81       13.25      6.64 o 
   5  11   1       76.76       56.71      8.63 o 
   6  11   1      490.74      518.07     32.04 o 
   7  11   1      310.99      276.13     24.15 o 
   8  11   1      157.32      220.40     26.24 o 
   9  11   1      193.74      215.72     25.04 o 
 -10  12   1      359.65      388.60     38.62 o 
  -9  12   1       52.52       47.88     22.75 o 
  -8  12   1       18.57       -2.00     15.06 o 
  -7  12   1        6.18      -12.97     12.97 o 
  -6  12   1       84.41       96.47     13.07 o 
  -5  12   1       51.07       65.22      9.61 o 
  -4  12   1      137.44      128.91     12.04 o 
  -3  12   1      498.12      492.21     25.81 o 
  -2  12   1      792.64      868.23     26.78 o 
  -1  12   1       27.78       38.89      7.76 o 
   0  12   1      296.65      302.03     14.32 o 
   1  12   1       63.81       49.70     14.47 o 
   2  12   1      265.61      300.07     24.10 o 
   3  12   1        4.35        8.40      8.44 o 
   4  12   1      179.33      189.01     14.17 o 
   5  12   1      128.08      108.65     17.76 o 
   6  12   1      136.26      116.73     12.97 o 
   7  12   1      190.26      208.34     21.85 o 
   8  12   1       61.06       79.91     23.14 o 
   9  12   1        0.86      -14.86     26.73 o 
  -9  13   1        0.38       -7.08     17.06 o 
  -8  13   1      133.05      138.78     23.84 o 
  -7  13   1        0.12        5.89     14.86 o 
  -6  13   1       80.53       64.85     25.94 o 
  -5  13   1        9.70        2.99     12.07 o 
  -4  13   1       96.21      100.36     12.42 o 
  -3  13   1        2.59        5.90      7.98 o 
  -2  13   1        9.60       -2.57     11.92 o 
  -1  13   1      105.04      125.80     25.49 o 
   0  13   1      198.33      218.29     14.48 o 
   1  13   1       31.22       27.83      9.50 o 
   2  13   1      364.03      334.29     17.44 o 
   3  13   1      556.48      537.05     24.83 o 
   4  13   1       10.35       -7.87      9.85 o 
   5  13   1        0.15       10.97     14.07 o 
   6  13   1       59.75       47.89     14.86 o 
   7  13   1       73.55       13.87     16.96 o 
   8  13   1        1.78        2.99     16.06 o 
  -8  14   1      348.30      346.19     34.13 o 
  -7  14   1        8.69      -12.07     17.16 o 
  -6  14   1      144.03      153.35     39.91 o 
  -5  14   1        3.45        8.98     14.07 o 
  -4  14   1       95.03       96.87     22.45 o 
  -3  14   1      373.72      358.71     20.94 o 
  -2  14   1      425.86      435.07     21.15 o 
  -1  14   1      190.41      159.46     14.71 o 
   0  14   1      425.71      455.25     35.93 o 
   1  14   1       64.64       37.38      9.40 o 
   2  14   1       13.02       23.94     14.96 o 
   3  14   1      239.79      225.05     17.86 o 
   4  14   1       91.42      110.64     19.25 o 
   5  14   1        2.69        8.98     13.07 o 
   6  14   1        1.99       20.95     13.87 o 
   7  14   1        0.19       17.96     14.96 o 
   8  14   1      144.11       88.60     23.75 o 
  -8  15   1      283.74      246.47     30.73 o 
  -7  15   1        9.56      -18.95     20.95 o 
  -6  15   1        0.20       51.87     27.73 o 
  -5  15   1       41.19       50.98     23.94 o 
  -4  15   1      299.94      334.51     26.55 o 
  -3  15   1       61.18       69.04     15.26 o 
  -2  15   1      219.01      232.68     26.49 o 
  -1  15   1        2.10       -0.30     12.92 o 
   0  15   1        9.31       12.61     13.42 o 
   1  15   1        8.07        7.89     11.52 o 
   2  15   1       31.64       18.38     11.07 o 
   3  15   1        9.16       -5.89     12.87 o 
   4  15   1       19.66       26.83     17.96 o 
   5  15   1      246.91      271.91     38.52 o 
   6  15   1        4.63        3.99     13.97 o 
   7  15   1       96.58       77.62     21.75 o 
  -7  16   1        1.03      -10.97     15.96 o 
  -6  16   1        0.04       -2.00     25.14 o 
  -5  16   1      381.74      361.68     55.29 o 
  -4  16   1      160.49      137.29     31.83 o 
  -3  16   1        0.15       -1.00     14.07 o 
  -2  16   1        0.74       -4.99     14.07 o 
  -1  16   1        8.71       22.61     16.01 o 
   0  16   1      828.17      867.44     46.54 o 
   1  16   1       15.72       28.76     21.40 o 
   2  16   1      149.04      106.66     18.96 o 
   3  16   1       25.65       28.83     15.96 o 
   4  16   1        0.01       -7.88     38.70 o 
   5  16   1        4.14       24.94     26.83 o 
   6  16   1       22.71       10.97     19.05 o 
   7  16   1        1.19       34.91     32.12 o 
  -6  17   1       20.54       14.86     31.92 o 
  -5  17   1      386.50      320.86     53.19 o 
  -4  17   1      143.73      161.23     34.52 o 
  -3  17   1       49.61       77.61     21.15 o 
  -2  17   1       59.54       90.98     18.06 o 
  -1  17   1      449.08      458.83     35.23 o 
   0  17   1      118.55      113.94     18.86 o 
   1  17   1      117.93      142.57     22.65 o 
   2  17   1       23.16        0.00      9.98 o 
   3  17   1      107.44       82.71     20.15 o 
   4  17   1        4.22        0.00      9.98 o 
   5  17   1       20.02       48.68     31.72 o 
   6  17   1        0.94        0.00      9.98 o 
  -5  18   1        5.73      -15.86     28.93 o 
  -4  18   1        8.22      -16.86     28.83 o 
  -3  18   1        9.72      -43.09     43.09 o 
  -2  18   1        0.93      -19.95     19.95 o 
  -1  18   1       28.35       12.07     17.96 o 
   0  18   1      122.57       88.59     23.15 o 
   1  18   1      226.22      187.99     27.74 o 
   2  18   1      215.06      218.52     28.94 o 
   3  18   1       61.34       29.83     30.73 o 
   4  18   1       55.27       58.86     46.99 o 
  -3  19   1        6.12       34.91     32.82 o 
  -2  19   1        7.22        4.99     29.03 o 
  -1  19   1      320.09      321.93     35.13 o 
   0  19   1      208.69      189.68     31.33 o 
   1  19   1      138.18      104.76     25.24 o 
   2  19   1       16.40       -5.89     29.83 o 
   3  19   1        8.47        2.99     31.02 o 
 -12   0   2       40.81       25.84     29.83 o 
 -11   0   2     1912.79     1868.69     79.30 o 
 -10   0   2      116.61      130.00     12.97 o 
  -9   0   2     4336.53     4340.27     96.00 o 
  -8   0   2      675.91      671.52     19.67 o 
  -7   0   2        0.18        4.99      4.99 o 
  -6   0   2      243.88      228.96      8.58 o 
  -5   0   2        4.21        0.00      9.98 o 
  -4   0   2     1243.97     1236.29     26.74 o 
  -3   0   2     5694.68     5100.91     86.70 o 
  -2   0   2      909.05      850.36     20.35 o 
  -1   0   2      270.07      207.77      9.99 o 
   0   0   2     4803.09     4423.95    106.65 o 
   1   0   2      292.65      313.31     20.18 o 
   2   0   2     3544.14     3148.38     71.43 o 
   3   0   2      840.18      925.59     23.10 o 
   4   0   2       24.39       20.95      6.09 o 
   5   0   2     8474.12     8926.05    186.74 o 
   6   0   2      287.88      281.46     13.77 o 
   7   0   2        2.10       14.86      8.08 o 
   8   0   2       54.86       45.69     11.07 o 
   9   0   2      614.19      681.20     42.93 o 
  10   0   2      127.30      123.61     23.15 o 
  11   0   2        0.76        0.00      9.98 o 
 -12   1   2       11.96       17.96      9.08 o 
 -11   1   2        3.14       24.83     10.11 o 
 -10   1   2      386.25      393.68     16.37 o 
  -9   1   2     1949.52     1978.43     39.22 o 
  -8   1   2       10.10        7.77      3.46 o 
  -7   1   2      770.72      715.32     13.69 o 
  -6   1   2       68.19       75.77      3.53 o 
  -5   1   2      808.56      857.04     13.69 o 
  -4   1   2      962.34     1007.11     18.19 o 
  -3   1   2     1038.34     1066.51     18.32 o 
  -2   1   2     2936.96     2552.80     43.28 o 
  -1   1   2        0.12        9.84      3.99 o 
   0   1   2     1418.17     1222.12     40.67 o 
   1   1   2     9356.06     8751.50    133.43 o 
   2   1   2        8.88       21.93      9.88 o 
   3   1   2      381.36      454.06      9.98 o 
   4   1   2        0.00        2.83      4.04 o 
   5   1   2      468.07      488.64     12.65 o 
   6   1   2        0.78       -0.59      8.43 o 
   7   1   2        8.30        3.99      6.98 o 
   8   1   2       54.95       51.74     11.07 o 
   9   1   2       39.58       37.02     10.71 o 
  10   1   2       13.64       30.72     16.41 o 
  11   1   2       21.88       46.13     18.01 o 
 -12   2   2      168.83      164.43     21.05 o 
 -11   2   2        4.71        3.99     11.97 o 
 -10   2   2       11.73       15.18      2.76 o 
  -9   2   2        0.54       -1.08      3.65 o 
  -8   2   2      762.18      750.17     17.44 o 
  -7   2   2       16.38       19.31      4.99 o 
  -6   2   2        0.13       -1.31      2.99 o 
  -5   2   2     1460.82     1470.82     27.98 o 
  -4   2   2     4634.82     4250.71     73.71 o 
  -3   2   2       67.12       56.20      2.60 o 
  -2   2   2       71.41       93.76      4.06 o 
  -1   2   2     1767.52     1780.75     27.42 o 
   0   2   2       75.20       74.32      5.36 o 
   1   2   2    24692.84    24469.44    393.89 o 
   2   2   2        2.43        6.61      3.07 o 
   3   2   2       75.77       92.15      5.35 o 
   4   2   2      636.73      607.70     18.73 o 
   5   2   2       18.43       22.34      5.28 o 
   6   2   2       86.07       71.44      5.99 o 
   7   2   2      289.72      290.19     15.17 o 
   8   2   2        0.47       -5.12      5.79 o 
   9   2   2       34.80       12.00     11.21 o 
  10   2   2       95.50       75.24     13.34 o 
  11   2   2      292.28      270.58     37.62 o 
 -12   3   2       55.98       63.85     15.16 o 
 -11   3   2      237.98      235.69     22.35 o 
 -10   3   2      504.75      619.80     33.04 o 
  -9   3   2       77.37       79.78     14.96 o 
  -8   3   2     3349.88     3371.77     67.00 o 
  -7   3   2      157.68      147.07      8.62 o 
  -6   3   2      324.58      389.43     12.59 o 
  -5   3   2      103.45      107.44      7.08 o 
  -4   3   2       26.31       42.83      5.26 o 
  -3   3   2     4473.95     4578.69     70.37 o 
  -2   3   2      476.01      444.97     11.21 o 
  -1   3   2     4166.67     3868.11     60.97 o 
   0   3   2     5456.94     5072.94     91.78 o 
   1   3   2      323.97      306.82     12.84 o 
   2   3   2        1.52       -6.10      6.23 o 
   3   3   2        1.94       -1.29      5.94 o 
   4   3   2      126.25      111.96      5.40 o 
   5   3   2     5017.00     5189.08     78.83 o 
   6   3   2        0.03       -3.86      3.86 o 
   7   3   2       81.10       73.85      5.91 o 
   8   3   2      534.98      493.57     18.17 o 
   9   3   2      106.91       98.13     14.17 o 
  10   3   2      482.60      515.40     31.34 o 
  11   3   2       60.95       85.49     18.82 o 
 -12   4   2       35.80       58.86     19.85 o 
 -11   4   2      205.48      204.75     21.65 o 
 -10   4   2      213.42      254.44     21.15 o 
  -9   4   2     1388.09     1380.04     54.08 o 
  -8   4   2       34.10       22.00      8.93 o 
  -7   4   2      186.53      209.34     11.77 o 
  -6   4   2      883.63      879.61     24.99 o 
  -5   4   2      452.16      431.58     19.22 o 
  -4   4   2      150.48      153.21     11.83 o 
  -3   4   2     2694.78     2614.66    121.41 o 
  -2   4   2        2.06        0.50      6.04 o 
  -1   4   2     3920.80     3585.99     66.00 o 
   0   4   2    47947.57    51505.29    803.72 o 
   1   4   2      447.23      445.92     12.26 o 
   2   4   2     1210.54     1212.32     25.66 o 
   3   4   2      100.48      120.63      8.53 o 
   4   4   2        0.37       11.96      4.94 o 
   5   4   2      403.51      419.70     11.40 o 
   6   4   2       72.50       66.48      6.38 o 
   7   4   2      170.67      143.61     10.93 o 
   8   4   2      104.70      114.35      9.33 o 
   9   4   2        7.49       28.32     10.88 o 
  10   4   2       73.37       91.69     16.34 o 
  11   4   2       30.88       34.29     13.39 o 
 -12   5   2       23.73       27.83     14.96 o 
 -11   5   2        1.19      -10.87     10.87 o 
 -10   5   2       38.13       45.69     12.77 o 
  -9   5   2     2109.01     2086.36     78.05 o 
  -8   5   2      563.07      555.27     60.55 o 
  -7   5   2      635.11      652.62     31.06 o 
  -6   5   2      114.93      108.08      8.60 o 
  -5   5   2     3694.30     3727.65    152.74 o 
  -4   5   2      370.84      381.89     22.97 o 
  -3   5   2      537.50      596.64     15.91 o 
  -2   5   2     1425.66     1377.16     35.33 o 
  -1   5   2      364.69      288.01      9.85 o 
   0   5   2     4734.65     4689.54     85.13 o 
   1   5   2      689.24      759.34     18.45 o 
   2   5   2     3197.91     3170.63     66.30 o 
   3   5   2      438.01      508.62     12.64 o 
   4   5   2      593.53      599.10     18.68 o 
   5   5   2      127.86      106.73     22.15 o 
   6   5   2       23.22        8.00      4.90 o 
   7   5   2        7.72        5.82      6.63 o 
   8   5   2      106.49       85.38      8.68 o 
   9   5   2      362.61      327.93     20.01 o 
  10   5   2        1.41      -13.01     19.95 o 
  11   5   2      105.67      131.49     31.13 o 
 -12   6   2       10.90        8.98     14.96 o 
 -11   6   2       12.33        1.00     13.17 o 
 -10   6   2      250.21      297.46     25.05 o 
  -9   6   2        4.71       12.97     15.96 o 
  -8   6   2     1273.26     1294.37     47.78 o 
  -7   6   2       79.01       76.23     10.11 o 
  -6   6   2      171.05      136.93     16.61 o 
  -5   6   2        0.62       10.40      8.46 o 
  -4   6   2     1138.04     1180.79     26.82 o 
  -3   6   2       43.92       49.81      5.30 o 
  -2   6   2     1014.04      895.45     21.40 o 
  -1   6   2        4.80        6.36     12.97 o 
   0   6   2      613.99      632.55     21.44 o 
   1   6   2     3881.44     3718.05     75.55 o 
   2   6   2      123.78      112.31     27.24 o 
   3   6   2     5242.73     5555.99     88.47 o 
   4   6   2      538.19      601.07     14.88 o 
   5   6   2        9.10        5.93      9.98 o 
   6   6   2        0.03        7.14      5.44 o 
   7   6   2       26.82       53.59     20.05 o 
   8   6   2       48.72       43.58      9.15 o 
   9   6   2      772.42      762.24     32.22 o 
  10   6   2       93.60      125.00     24.04 o 
  11   6   2       22.42       18.95     22.84 o 
 -11   7   2       57.73       56.96     22.85 o 
 -10   7   2        0.39        8.98     13.07 o 
  -9   7   2      120.75      125.71     19.85 o 
  -8   7   2      185.17      196.67     18.56 o 
  -7   7   2      222.15      195.79     15.07 o 
  -6   7   2     1915.60     1960.94     47.38 o 
  -5   7   2     1681.11     1671.78     66.21 o 
  -4   7   2     1376.39     1460.21     29.57 o 
  -3   7   2     2302.24     2385.58     60.54 o 
  -2   7   2      628.81      632.11     16.25 o 
  -1   7   2        2.55       -3.91      6.28 o 
   0   7   2      729.40      709.45     17.88 o 
   1   7   2      597.15      626.77     16.81 o 
   2   7   2        3.38       -1.13      5.74 o 
   3   7   2     6041.63     6346.67    197.79 o 
   4   7   2      315.11      308.75     18.52 o 
   5   7   2      229.11      217.21      9.32 o 
   6   7   2      105.34       92.80     23.35 o 
   7   7   2      370.07      370.40     27.70 o 
   8   7   2      121.44       96.23     11.45 o 
   9   7   2      159.93      189.49     15.56 o 
  10   7   2       84.59       64.12     13.70 o 
 -11   8   2        4.81      -21.95     21.95 o 
 -10   8   2        1.83       -2.00     17.06 o 
  -9   8   2      126.51      144.87     25.84 o 
  -8   8   2       97.98       94.68     19.06 o 
  -7   8   2        0.98      -12.07     12.97 o 
  -6   8   2      890.92      910.57     31.52 o 
  -5   8   2      173.52      135.96     26.79 o 
  -4   8   2       16.24       12.38      3.99 o 
  -3   8   2        2.20        2.40      4.56 o 
  -2   8   2      748.32      733.17     19.36 o 
  -1   8   2        6.71        7.50      5.68 o 
   0   8   2      139.55      194.46      9.35 o 
   1   8   2      171.93      173.80     11.68 o 
   2   8   2    11676.06    12311.59    227.28 o 
   3   8   2      356.57      344.97     17.02 o 
   4   8   2      245.99      231.47      9.87 o 
   5   8   2      180.85      161.96     11.29 o 
   6   8   2       31.97       20.33     12.97 o 
   7   8   2       85.98       83.76     10.37 o 
   8   8   2      339.10      343.46     18.83 o 
   9   8   2       69.29       79.56     13.74 o 
  10   8   2      187.96      177.70     26.94 o 
 -11   9   2      135.15       88.59     20.85 o 
 -10   9   2        7.66        7.08     14.07 o 
  -9   9   2       19.21       33.82     17.96 o 
  -8   9   2       54.44       42.70     16.96 o 
  -7   9   2      861.93      849.12     38.66 o 
  -6   9   2      451.58      437.44     26.45 o 
  -5   9   2       32.09       42.33      4.45 o 
  -4   9   2      220.31      244.41      9.70 o 
  -3   9   2        1.86       -3.00      7.48 o 
  -2   9   2     1251.22     1225.67     31.86 o 
  -1   9   2      469.43      407.86     17.70 o 
   0   9   2        8.86        4.05      6.35 o 
   1   9   2      268.31      280.07     11.89 o 
   2   9   2     1203.97     1180.74     30.27 o 
   3   9   2     1796.43     1860.90     45.07 o 
   4   9   2      165.93      150.26      9.55 o 
   5   9   2       43.15       51.27      9.03 o 
   6   9   2       43.67       54.97      7.00 o 
   7   9   2       63.69       56.96     14.76 o 
   8   9   2        1.20        1.36      9.48 o 
   9   9   2       23.65       44.79     12.28 o 
  10   9   2       32.25       21.85     16.86 o 
 -11  10   2       26.96       23.04     16.96 o 
 -10  10   2       24.69       36.01     26.14 o 
  -9  10   2       12.29       21.85     16.86 o 
  -8  10   2      113.63      121.52     23.65 o 
  -7  10   2       52.49       53.35      7.18 o 
  -6  10   2      174.33      162.84     12.87 o 
  -5  10   2        4.77        6.26      5.49 o 
  -4  10   2      125.80      132.90      8.03 o 
  -3  10   2       90.05       97.03      8.77 o 
  -2  10   2     5761.16     5968.36    140.08 o 
  -1  10   2      422.07      378.89     14.75 o 
   0  10   2      177.95      175.51     12.87 o 
   1  10   2       68.69       73.25      8.91 o 
   2  10   2      258.00      233.03     12.22 o 
   3  10   2       50.70       64.87      8.06 o 
   4  10   2       27.72       16.37      7.11 o 
   5  10   2       98.04       87.74      8.40 o 
   6  10   2       32.63       35.85      7.86 o 
   7  10   2      960.85      897.66     49.24 o 
   8  10   2        0.00       -5.90      7.98 o 
   9  10   2        0.66        7.49     20.40 o 
 -10  11   2        7.06       -5.89     14.86 o 
  -9  11   2       14.35       16.86     16.86 o 
  -8  11   2       26.86       21.85     15.96 o 
  -7  11   2      153.73      158.10     11.59 o 
  -6  11   2      151.97      159.27     23.95 o 
  -5  11   2        3.07        2.56      5.32 o 
  -4  11   2       36.86       41.33      7.55 o 
  -3  11   2      717.11      753.52     44.05 o 
  -2  11   2      426.32      433.04     30.95 o 
  -1  11   2       46.60       43.06      8.02 o 
   0  11   2        8.53       16.50     16.01 o 
   1  11   2      537.45      589.84     21.00 o 
   2  11   2      101.22      104.24     10.00 o 
   3  11   2        0.04        7.45     14.46 o 
   4  11   2       38.50       32.93     10.07 o 
   5  11   2       10.84        6.01      6.66 o 
   6  11   2       19.04       17.96     13.87 o 
   7  11   2      731.19      719.71     42.34 o 
   8  11   2        9.10       -9.98     13.97 o 
   9  11   2        8.12       23.04     16.06 o 
 -10  12   2       11.36       20.95     17.96 o 
  -9  12   2        3.92       12.97     15.96 o 
  -8  12   2       15.01      -12.97     20.05 o 
  -7  12   2      145.08      106.66     22.85 o 
  -6  12   2      201.83      197.57     16.86 o 
  -5  12   2       91.55       83.95     10.11 o 
  -4  12   2        7.26       14.36      7.02 o 
  -3  12   2      300.09      314.08     16.95 o 
  -2  12   2        0.19        4.55      8.93 o 
  -1  12   2        0.10        8.45      7.39 o 
   0  12   2       31.84       16.91      7.74 o 
   1  12   2       59.84       56.68      9.20 o 
   2  12   2      598.81      623.81     23.96 o 
   3  12   2        0.60       20.75     16.81 o 
   4  12   2      105.56       79.46     12.24 o 
   5  12   2      116.23      110.64     13.27 o 
   6  12   2        7.58       12.97      8.88 o 
   7  12   2       52.26       30.93     14.07 o 
   8  12   2       14.47        5.89     14.86 o 
   9  12   2       30.64       88.58     32.12 o 
  -9  13   2       71.00       65.84     21.05 o 
  -8  13   2        0.01       -7.08     19.15 o 
  -7  13   2       93.56       76.02     25.84 o 
  -6  13   2      220.51      300.75     42.71 o 
  -5  13   2       69.99       88.59     13.67 o 
  -4  13   2      250.06      225.94     16.59 o 
  -3  13   2        1.25       -0.36      7.66 o 
  -2  13   2      601.80      663.40     62.06 o 
  -1  13   2        1.21       -2.48      7.09 o 
   0  13   2      136.27      112.31     11.22 o 
   1  13   2      536.65      583.41     23.01 o 
   2  13   2      366.49      379.98     23.36 o 
   3  13   2      162.05      178.42     15.37 o 
   4  13   2      710.93      704.97     81.58 o 
   5  13   2       23.52       31.92     11.07 o 
   6  13   2      158.42      148.66     20.05 o 
   7  13   2        3.40       -2.00     13.07 o 
   8  13   2        5.00      -38.90     38.90 o 
  -9  14   2      134.83      106.05     24.04 o 
  -8  14   2        8.57        8.98     17.06 o 
  -7  14   2      646.06      615.18     53.31 o 
  -6  14   2       16.89       23.94     25.04 o 
  -5  14   2        1.40        4.99     13.07 o 
  -4  14   2       52.83       59.86     13.17 o 
  -3  14   2        3.44       17.99      9.77 o 
  -2  14   2        3.63       16.16     12.57 o 
  -1  14   2       20.52       15.50     15.41 o 
   0  14   2      250.62      253.68     17.60 o 
   1  14   2       21.38       21.68      9.93 o 
   2  14   2       15.25        4.58     27.93 o 
   3  14   2      271.73      265.36     20.75 o 
   4  14   2      780.59      812.46     46.83 o 
   5  14   2      437.83      465.62     30.04 o 
   6  14   2        4.34      -10.87     10.87 o 
   7  14   2      192.01      169.32     37.02 o 
   8  14   2       10.98       12.07     42.10 o 
  -8  15   2       30.33       12.97     21.85 o 
  -7  15   2        1.48      -13.87     34.81 o 
  -6  15   2     1070.14     1132.93     80.81 o 
  -5  15   2        0.14      -21.95     21.95 o 
  -4  15   2        7.31       -3.99     14.96 o 
  -3  15   2       67.12       65.84     14.86 o 
  -2  15   2       22.78       13.07      9.78 o 
  -1  15   2        6.40       -6.00     10.02 o 
   0  15   2       60.36       64.26     13.19 o 
   1  15   2        0.32      -11.87     11.90 o 
   2  15   2      646.50      684.68     86.81 o 
   3  15   2        0.29       14.86     13.87 o 
   4  15   2      190.15      188.78     25.14 o 
   5  15   2       37.24       21.85     11.77 o 
   6  15   2      125.44      154.84     37.71 o 
   7  15   2      118.58       52.78     33.02 o 
  -7  16   2       34.38       70.03     32.82 o 
  -6  16   2        8.17      -19.85     40.80 o 
  -5  16   2       15.99       40.70     27.03 o 
  -4  16   2        3.45        5.89     27.83 o 
  -3  16   2        2.37       33.02     14.16 o 
  -2  16   2       19.54        8.98     14.07 o 
  -1  16   2       17.52       22.18     12.93 o 
   0  16   2      802.99      796.29     42.84 o 
   1  16   2      278.48      348.57     29.44 o 
   2  16   2      114.15       74.93     19.16 o 
   3  16   2      224.27      234.69     25.15 o 
   4  16   2       79.99      134.38     35.12 o 
   5  16   2        0.45       27.83     18.95 o 
   6  16   2        0.34       47.88     31.92 o 
  -6  17   2       16.90       30.92     31.92 o 
  -4  17   2      962.39     1145.53     91.98 o 
  -3  17   2       14.92        1.00     18.16 o 
  -2  17   2       12.77        8.98     17.96 o 
  -1  17   2       49.27       58.86     17.96 o 
   0  17   2       10.05      -10.97     15.96 o 
   1  17   2      346.10      372.54     30.54 o 
   2  17   2      142.31      122.92     21.75 o 
   3  17   2       51.39       56.96     19.05 o 
   4  17   2      124.05      220.39     48.79 o 
   5  17   2        5.62       -3.99     29.83 o 
  -5  18   2       96.88      137.28     38.51 o 
  -4  18   2       28.13       18.95     31.92 o 
  -3  18   2      105.56      114.63     35.22 o 
  -2  18   2        0.43       -4.99     17.96 o 
  -1  18   2      491.76      571.93     40.82 o 
   0  18   2      394.23      412.58     35.93 o 
   1  18   2      865.36     1026.75     62.81 o 
   2  18   2       14.97        7.88     21.85 o 
   3  18   2      174.58      172.71     40.71 o 
   4  18   2       15.03      -15.86     40.70 o 
  -3  19   2        8.11       72.72     50.08 o 
  -2  19   2       43.46       62.85     37.01 o 
  -1  19   2      135.17      110.64     23.25 o 
   0  19   2      404.63      232.84     34.73 o 
   1  19   2       93.55       65.84     23.05 o 
   2  19   2       28.00      -13.87     30.82 o 
 -12   1   3       45.50       64.93     25.49 o 
 -11   1   3      268.29      273.70     17.66 o 
 -10   1   3      142.47      139.15      7.76 o 
  -9   1   3     1082.35     1068.12     26.78 o 
  -8   1   3     2369.18     2286.08     38.34 o 
  -7   1   3       11.92       14.32      2.42 o 
  -6   1   3      141.20      149.48      4.63 o 
  -5   1   3      706.93      798.50     14.49 o 
  -4   1   3     5555.81     5808.71    125.73 o 
  -3   1   3      336.50      356.26      9.48 o 
  -2   1   3     1727.20     1845.58     35.57 o 
  -1   1   3      136.60      113.99      8.58 o 
   0   1   3      652.47      653.17     22.61 o 
   1   1   3       43.47       59.72      7.93 o 
   2   1   3       42.03       63.78      4.84 o 
   3   1   3     1024.96     1087.20     23.57 o 
   4   1   3      886.18      909.71     18.16 o 
   5   1   3      273.52      311.28     11.26 o 
   6   1   3     1613.34     1590.54     33.75 o 
   7   1   3      197.74      199.21     10.37 o 
   8   1   3        1.37        1.60      6.67 o 
   9   1   3     1112.08     1222.35     54.61 o 
  10   1   3      226.87      210.62     24.53 o 
  11   1   3       25.71       30.91     18.45 o 
 -12   2   3      249.80      256.44     22.25 o 
 -11   2   3       83.75       73.88     11.41 o 
 -10   2   3        8.65        6.72     10.42 o 
  -9   2   3      316.28      262.52     13.37 o 
  -8   2   3      229.90      216.29     10.04 o 
  -7   2   3       32.83       32.71      5.56 o 
  -6   2   3       29.13       30.49      6.04 o 
  -5   2   3      448.00      458.77     10.46 o 
  -4   2   3       27.20       38.55      3.99 o 
  -3   2   3        0.41        1.17      5.72 o 
  -2   2   3      165.64      159.20      5.75 o 
  -1   2   3      174.83      131.73      7.29 o 
   0   2   3     1404.90     1354.60     27.32 o 
   1   2   3       15.05       19.00     12.47 o 
   2   2   3     6827.45     6874.18    150.94 o 
   3   2   3      432.76      445.12     13.73 o 
   4   2   3      238.61      251.60      8.91 o 
   5   2   3       10.22        6.30      5.21 o 
   6   2   3      495.11      509.07     18.52 o 
   7   2   3      272.15      263.20     27.29 o 
   8   2   3        3.75       17.02      7.14 o 
   9   2   3      211.44      230.63     19.29 o 
  10   2   3      300.57      359.77     27.05 o 
  11   2   3       20.03       20.04     18.49 o 
 -12   3   3      469.05      526.09     34.73 o 
 -11   3   3       81.93       73.83     13.07 o 
 -10   3   3      104.17      118.57     12.26 o 
  -9   3   3      505.23      462.54     17.75 o 
  -8   3   3      432.49      363.12     13.54 o 
  -7   3   3     1168.13     1197.88     63.93 o 
  -6   3   3      156.28      103.16     19.26 o 
  -5   3   3       12.99        7.75      5.51 o 
  -4   3   3     5182.05     5133.32     81.00 o 
  -3   3   3       76.35       63.70      4.26 o 
  -2   3   3     2591.10     2392.39     37.26 o 
  -1   3   3      174.04      164.51      5.72 o 
   0   3   3     4560.03     4624.22     98.87 o 
   1   3   3      353.69      379.62     12.18 o 
   2   3   3      241.86      238.46      7.84 o 
   3   3   3       41.23       31.03      4.74 o 
   4   3   3     2643.48     2587.79     48.63 o 
   5   3   3      118.26      138.79      7.29 o 
   6   3   3      251.68      249.22     10.31 o 
   7   3   3       67.32       49.76      8.19 o 
   8   3   3        7.73       -2.42      7.25 o 
   9   3   3       95.01       79.73     14.72 o 
  10   3   3      130.95      118.62     25.49 o 
  11   3   3      133.14       99.43     20.98 o 
 -12   4   3       11.70       37.91     15.96 o 
 -11   4   3      239.62      237.58     21.45 o 
 -10   4   3      332.34      323.15     23.85 o 
  -9   4   3       95.72       97.77     13.77 o 
  -8   4   3     2507.39     2425.77     53.16 o 
  -7   4   3     1352.98     1380.74     33.32 o 
  -6   4   3        0.01       -0.68      6.43 o 
  -5   4   3     2727.76     2652.30     49.27 o 
  -4   4   3     1177.00     1177.91     22.43 o 
  -3   4   3        0.25        6.52      4.90 o 
  -2   4   3      678.69      648.04     18.60 o 
  -1   4   3      108.55      137.52      5.59 o 
   0   4   3      233.53      270.93     12.03 o 
   1   4   3      128.18      152.65      8.24 o 
   2   4   3     1337.82     1324.72     23.78 o 
   3   4   3       40.25       31.63      5.07 o 
   4   4   3        0.50        6.74      4.79 o 
   5   4   3       45.07       41.73      5.71 o 
   6   4   3     1477.62     1431.89     33.32 o 
   7   4   3      249.84      233.53     15.50 o 
   8   4   3       64.28       59.08     16.01 o 
   9   4   3        7.36       39.25     34.42 o 
  10   4   3       69.04       67.55     14.81 o 
 -12   5   3       21.58        7.88     11.87 o 
 -11   5   3       12.43        1.00     12.17 o 
 -10   5   3      245.60      229.91     20.16 o 
  -9   5   3       12.07       -1.00     10.08 o 
  -8   5   3     1153.99     1087.84     83.90 o 
  -7   5   3       57.19       47.29      8.03 o 
  -6   5   3      583.65      629.30     19.37 o 
  -5   5   3       48.40       31.33      9.43 o 
  -4   5   3       47.29       55.68      5.64 o 
  -3   5   3      711.35      654.85     27.64 o 
  -2   5   3      145.50      174.63      7.00 o 
  -1   5   3      312.58      374.51      9.96 o 
   0   5   3     1728.30     1888.86     62.02 o 
   1   5   3     1147.66     1185.32     44.89 o 
   2   5   3     1972.89     2024.70     42.86 o 
   3   5   3       68.36       78.35      5.18 o 
   4   5   3      114.70      105.03      7.91 o 
   5   5   3       34.83       35.08      5.65 o 
   6   5   3      408.95      413.34     14.80 o 
   7   5   3        1.40       -4.53     11.47 o 
   8   5   3       76.57       65.26     14.02 o 
   9   5   3       13.10       -3.86     12.75 o 
  10   5   3        1.59      -22.05     22.05 o 
 -12   6   3        0.61       19.85     17.96 o 
 -11   6   3       24.67        7.88     19.85 o 
 -10   6   3       83.64       78.81     16.86 o 
  -9   6   3      342.25      297.51     21.76 o 
  -8   6   3       75.14       98.97     13.17 o 
  -7   6   3      151.29      124.26     17.36 o 
  -6   6   3      220.49      205.30     12.18 o 
  -5   6   3     1074.82     1173.30     27.47 o 
  -4   6   3       26.33       29.08      3.96 o 
  -3   6   3      271.36      304.54      8.95 o 
  -2   6   3       40.01       31.68      4.72 o 
  -1   6   3     2300.34     2434.03     42.75 o 
   0   6   3      833.74      838.45     20.04 o 
   1   6   3       31.77       44.39      7.16 o 
   2   6   3     4300.99     4376.82    145.16 o 
   3   6   3        1.28       -5.44      5.44 o 
   4   6   3        5.29        5.89      5.34 o 
   5   6   3       12.48       24.55      6.40 o 
   6   6   3       59.25       44.48      6.58 o 
   7   6   3       12.74       15.33      6.60 o 
   8   6   3     1510.45     1488.53     50.91 o 
   9   6   3        2.87       24.04     11.99 o 
  10   6   3       12.26       20.56     16.79 o 
 -12   7   3      276.05      388.56     34.82 o 
 -11   7   3        6.51       20.95     19.95 o 
 -10   7   3        0.09        8.98     15.96 o 
  -9   7   3       90.54      107.95     17.06 o 
  -8   7   3       87.88      118.72     15.16 o 
  -7   7   3     3460.10     3426.11     92.70 o 
  -6   7   3     2053.90     2070.73     60.65 o 
  -5   7   3      659.80      657.05     16.57 o 
  -4   7   3       42.25       54.36      7.48 o 
  -3   7   3      198.20      224.37      8.19 o 
  -2   7   3     2115.11     2199.32     41.21 o 
  -1   7   3      821.86      850.66     20.89 o 
   0   7   3     1020.48      991.27     23.93 o 
   1   7   3       30.61       45.26      7.05 o 
   2   7   3      186.74      185.23     14.72 o 
   3   7   3      488.65      463.50     13.77 o 
   4   7   3       64.37       65.46      6.38 o 
   5   7   3       48.92       47.14      7.06 o 
   6   7   3      263.47      266.01     16.72 o 
   7   7   3       11.88        9.81      7.88 o 
   8   7   3       91.92       80.26     11.96 o 
   9   7   3      100.71      128.15     14.25 o 
  10   7   3       64.34       79.78     16.88 o 
 -11   8   3        1.76       10.97     19.85 o 
 -10   8   3        5.17        1.00     14.07 o 
  -9   8   3        6.22       13.87     14.86 o 
  -8   8   3      460.11      476.64     27.55 o 
  -7   8   3       88.26       98.97     15.76 o 
  -6   8   3      174.28      179.27     52.09 o 
  -5   8   3       92.23      108.40     26.39 o 
  -4   8   3       99.78      119.43      6.84 o 
  -3   8   3        2.18        1.94     15.46 o 
  -2   8   3      198.79      188.92      7.85 o 
  -1   8   3      602.91      601.93     17.42 o 
   0   8   3      447.27      496.32     35.10 o 
   1   8   3     6746.88     7033.52    130.12 o 
   2   8   3      771.30      832.43     24.40 o 
   3   8   3       19.11       23.94      5.76 o 
   4   8   3      583.65      633.80     17.93 o 
   5   8   3        0.05        5.61      6.97 o 
   6   8   3      302.88      306.92     14.53 o 
   7   8   3       69.04       56.07     12.77 o 
   8   8   3      107.62       61.18     11.94 o 
   9   8   3      140.44      180.61     15.87 o 
  10   8   3        5.91       28.97     46.54 o 
 -11   9   3      107.53      189.65     26.94 o 
 -10   9   3        0.31      -12.97     14.96 o 
  -9   9   3       71.12       66.94     20.15 o 
  -8   9   3      536.21      518.91     30.25 o 
  -7   9   3      120.25      102.76     19.26 o 
  -6   9   3      449.37      457.06     15.54 o 
  -5   9   3        0.98        3.77      6.48 o 
  -4   9   3      138.09      123.64      8.83 o 
  -3   9   3      172.06      187.67     11.18 o 
  -2   9   3      321.67      351.93     13.31 o 
  -1   9   3      503.78      544.15     17.19 o 
   0   9   3        4.14        9.96      6.94 o 
   1   9   3      161.45      175.29     10.58 o 
   2   9   3       28.96       31.32      7.41 o 
   3   9   3     2788.91     2905.82     66.05 o 
   4   9   3      243.09      263.58     25.40 o 
   5   9   3       10.27        0.95      7.41 o 
   6   9   3      108.86      110.26     20.65 o 
   7   9   3       32.21       20.95     10.08 o 
   8   9   3      242.64      247.10     19.06 o 
   9   9   3       13.51       11.46     11.74 o 
 -11  10   3       13.50       26.83     17.96 o 
 -10  10   3        1.51       14.86     17.76 o 
  -9  10   3      103.41       99.67     18.96 o 
  -8  10   3       86.29       63.85     19.15 o 
  -7  10   3      244.29      239.59     32.23 o 
  -6  10   3      674.27      718.42     25.56 o 
  -5  10   3        1.25        2.47      4.27 o 
  -4  10   3        5.44       10.48      4.90 o 
  -3  10   3      408.10      461.62     14.99 o 
  -2  10   3      770.66      761.24     26.13 o 
  -1  10   3       74.69       95.34     23.00 o 
   0  10   3      233.45      197.50     10.99 o 
   1  10   3       17.61       16.29      9.98 o 
   2  10   3       72.50       64.64     11.42 o 
   3  10   3       74.35       79.33      7.64 o 
   4  10   3       13.27        0.65     10.42 o 
   5  10   3      404.36      431.52     21.96 o 
   6  10   3       30.49       33.02     14.17 o 
   7  10   3       47.97       36.01     15.96 o 
   8  10   3        3.71       -0.83      9.13 o 
   9  10   3       29.47       33.71     13.23 o 
 -10  11   3        4.25        2.99     18.95 o 
  -9  11   3      306.45      306.26     29.84 o 
  -8  11   3      236.76      219.53     24.35 o 
  -7  11   3        2.26        3.99     19.85 o 
  -6  11   3        3.59       -4.54      4.54 o 
  -5  11   3       37.60       34.13      8.98 o 
  -4  11   3       12.91        8.46      8.48 o 
  -3  11   3      119.74      108.90      8.82 o 
  -2  11   3      189.43      179.12     12.15 o 
  -1  11   3       54.24       29.59     12.42 o 
   0  11   3      205.10      197.90     16.02 o 
   1  11   3      122.60      101.51      9.77 o 
   2  11   3      214.30      208.00     12.87 o 
   3  11   3      536.24      518.28     27.76 o 
   4  11   3      309.69      330.77     18.06 o 
   5  11   3      146.80      156.84     11.70 o 
   6  11   3        3.01       10.97      7.98 o 
   7  11   3       74.15       85.60     18.16 o 
   8  11   3      123.29      113.18     30.08 o 
   9  11   3        4.95      -10.54     10.54 o 
 -10  12   3       13.02       37.91     19.05 o 
  -9  12   3        5.94       30.92     24.94 o 
  -8  12   3       77.99       72.73     21.05 o 
  -7  12   3        1.45       -9.98     29.93 o 
  -6  12   3        3.01        1.00      9.08 o 
  -5  12   3      155.46      165.86     23.55 o 
  -4  12   3        0.05       -4.52      6.48 o 
  -3  12   3       19.72        6.55      8.49 o 
  -2  12   3      566.81      603.18     44.38 o 
  -1  12   3       53.59       61.34     10.41 o 
   0  12   3      216.48      241.54     14.67 o 
   1  12   3      872.26      914.84     31.73 o 
   2  12   3     1974.77     2073.07     58.96 o 
   3  12   3     2263.05     2337.22     70.51 o 
   4  12   3        6.19        4.38      6.23 o 
   5  12   3       10.70        1.00      8.08 o 
   6  12   3       19.24       17.96     10.97 o 
   7  12   3       25.66       36.01     26.14 o 
   8  12   3        0.90       30.92     31.92 o 
  -9  13   3       63.15       18.95     18.95 o 
  -8  13   3      629.52      717.89     47.42 o 
  -7  13   3      150.15      148.66     27.74 o 
  -6  13   3       10.66       34.91     22.74 o 
  -5  13   3      325.02      326.54     23.95 o 
  -4  13   3       99.36      124.04     13.17 o 
  -3  13   3      365.58      399.52     19.88 o 
  -2  13   3      173.86      164.65     16.76 o 
  -1  13   3      215.79      205.61     14.94 o 
   0  13   3       59.86       68.52     15.86 o 
   1  13   3       59.38       70.35     11.12 o 
   2  13   3       39.83       56.06     14.17 o 
   3  13   3       26.32       11.86     12.53 o 
   4  13   3       87.24       72.73     10.77 o 
   5  13   3      277.37      319.73     21.45 o 
   6  13   3       46.22       34.92     11.97 o 
   7  13   3      327.77      352.07     48.60 o 
   8  13   3        0.01        5.89     29.83 o 
  -9  14   3      216.12      226.10     32.33 o 
  -8  14   3       43.30       65.84     23.04 o 
  -7  14   3       58.41      114.62     39.90 o 
  -6  14   3        0.98       36.81     26.83 o 
  -5  14   3        2.20       13.87     12.97 o 
  -4  14   3      286.55      276.13     23.05 o 
  -3  14   3      126.36      131.95     15.75 o 
  -2  14   3      155.77      126.98     41.91 o 
  -1  14   3      210.33      230.76     19.47 o 
   0  14   3        6.48       16.78      8.84 o 
   1  14   3      849.94      874.85     37.95 o 
   2  14   3     1663.37     1776.56     59.65 o 
   3  14   3      699.95      679.57     32.82 o 
   4  14   3       31.84       47.88     10.97 o 
   5  14   3      512.23      534.83     33.64 o 
   6  14   3        0.33      -15.86     27.93 o 
   7  14   3        5.60       33.02     43.89 o 
  -8  15   3      201.84      267.70     31.03 o 
  -7  15   3        1.79       24.94     25.84 o 
  -6  15   3      106.28      116.73     30.03 o 
  -5  15   3      119.80      107.95     32.13 o 
  -4  15   3      113.78      116.73     17.06 o 
  -3  15   3       86.83       69.04     18.86 o 
  -2  15   3        0.49       11.96     11.88 o 
  -1  15   3      359.72      400.49     35.93 o 
   0  15   3      441.68      439.68     26.70 o 
   1  15   3      475.51      501.79     32.54 o 
   2  15   3      137.02      106.82     16.69 o 
   3  15   3        0.06       12.07     17.16 o 
   4  15   3       41.60       45.69     12.77 o 
   5  15   3        2.97       27.83     27.03 o 
   6  15   3       53.83        9.98     31.92 o 
  -7  16   3       20.11       25.84     41.80 o 
  -6  16   3        0.80      -23.94     27.83 o 
  -5  16   3       25.44       33.02     38.81 o 
  -4  16   3       34.97       44.79     27.03 o 
  -3  16   3       96.06       89.79     19.16 o 
  -2  16   3       81.89       61.85     17.86 o 
  -1  16   3      161.24      146.37     22.15 o 
   0  16   3      104.16       90.99     21.65 o 
   1  16   3      136.34      134.39     19.75 o 
   2  16   3       42.80       43.99     18.85 o 
   3  16   3       18.25       27.83     16.96 o 
   4  16   3      158.16      272.88     47.99 o 
   5  16   3      129.57      111.94     36.12 o 
  -6  17   3       70.18       79.91     46.89 o 
  -5  17   3       16.79       50.97     34.71 o 
  -4  17   3       52.43       29.83     30.03 o 
  -3  17   3       95.49      118.02     35.02 o 
  -2  17   3       51.77       59.86     19.05 o 
  -1  17   3      104.88       92.78     23.15 o 
   0  17   3      550.93      539.24     41.13 o 
   1  17   3        0.01      -16.86     22.84 o 
   2  17   3       58.47       56.96     28.13 o 
   3  17   3      117.57      118.72     24.74 o 
   4  17   3       70.99      112.63     38.91 o 
  -5  18   3       84.48       34.92     44.79 o 
  -4  18   3       32.97       74.92     33.92 o 
  -3  18   3        3.94        1.00     28.33 o 
  -2  18   3       15.34       36.01     40.90 o 
  -1  18   3        8.38       -2.99     22.05 o 
   0  18   3      325.02      326.52     31.93 o 
   1  18   3      603.09      629.30     46.02 o 
   2  18   3        1.28       56.06     20.85 o 
   3  18   3        0.70       24.94     32.82 o 
  -3  19   3      178.18      262.60     49.09 o 
  -2  19   3       18.53       37.91     29.93 o 
  -1  19   3       13.13       12.07     46.09 o 
   0  19   3       35.29       30.92     21.05 o 
   1  19   3       40.00       63.84     23.74 o 
 -12   0   4       93.12      103.46     32.12 o 
 -11   0   4       81.25       83.90      9.28 o 
 -10   0   4      637.43      621.52     22.07 o 
  -9   0   4      769.74      792.88     26.67 o 
  -8   0   4      108.60      116.03      6.78 o 
  -7   0   4      699.24      673.23     21.28 o 
  -6   0   4     2457.53     2618.75     61.57 o 
  -5   0   4      159.01      192.30     11.38 o 
  -4   0   4     9721.05     9913.83    235.80 o 
  -3   0   4    20276.83    20220.86    462.93 o 
  -2   0   4       55.05       61.86      9.98 o 
  -1   0   4     3441.59     3296.98     91.18 o 
   0   0   4    11623.02    11727.61    271.93 o 
   1   0   4      382.13      416.76     21.97 o 
   2   0   4      833.57      894.70     30.29 o 
   3   0   4       18.34        2.99      6.98 o 
   4   0   4        3.94       16.86      6.98 o 
   5   0   4      223.99      181.92     13.67 o 
   6   0   4      105.97       99.67     10.68 o 
   7   0   4      273.59      264.65     17.46 o 
   8   0   4        2.10       17.96     16.06 o 
   9   0   4      146.45      145.57     32.82 o 
  10   0   4       38.93       44.79     21.95 o 
 -12   1   4        2.05       -6.09     41.85 o 
 -11   1   4      271.14      297.04     19.67 o 
 -10   1   4      217.10      195.16     11.51 o 
  -9   1   4      238.74      222.28     11.64 o 
  -8   1   4      137.84      140.85      5.86 o 
  -7   1   4      247.28      240.30      7.25 o 
  -6   1   4       79.23       73.83      4.31 o 
  -5   1   4     3143.81     3448.32     59.85 o 
  -4   1   4      357.95      390.39     29.66 o 
  -3   1   4     4359.44     4344.34     89.96 o 
  -2   1   4      870.19      925.21     20.49 o 
  -1   1   4      186.49      182.81     11.43 o 
   0   1   4     4139.33     4088.59     93.90 o 
   1   1   4     3342.54     3389.26     88.67 o 
   2   1   4      158.63      152.72     12.82 o 
   3   1   4       84.79       86.41      6.14 o 
   4   1   4        4.44        8.96      5.68 o 
   5   1   4     1320.38     1382.43     30.72 o 
   6   1   4      861.01      862.27     22.28 o 
   7   1   4       82.57       81.93     25.54 o 
   8   1   4       31.35        7.82     13.52 o 
   9   1   4      163.39      134.37     19.39 o 
  10   1   4        0.03       10.93     19.50 o 
 -12   2   4      136.58      140.17     15.89 o 
 -11   2   4       15.69       16.61     11.97 o 
 -10   2   4      696.55      703.10     26.01 o 
  -9   2   4       15.79        7.68      6.26 o 
  -8   2   4      365.64      351.79     19.61 o 
  -7   2   4       48.25       51.16      6.30 o 
  -6   2   4        1.52        4.38      6.23 o 
  -5   2   4       95.53      112.26      5.17 o 
  -4   2   4     4884.08     4773.03     83.28 o 
  -3   2   4        0.06       10.34      5.65 o 
  -2   2   4     6676.79     6240.06     99.10 o 
  -1   2   4       14.85        5.24      3.86 o 
   0   2   4      935.45     1020.57     37.62 o 
   1   2   4        0.96       -1.00      7.08 o 
   2   2   4       45.59       42.44     11.52 o 
   3   2   4        6.57       15.28      4.76 o 
   4   2   4       82.28       90.73      6.04 o 
   5   2   4      547.87      591.23     16.81 o 
   6   2   4       12.11       21.95      6.18 o 
   7   2   4       11.20       14.31      6.23 o 
   8   2   4      100.07       88.48     11.46 o 
   9   2   4      525.61      584.21     41.97 o 
  10   2   4        0.64       -3.79      9.52 o 
 -12   3   4       14.30       27.83     14.96 o 
 -11   3   4       73.74       63.94     26.29 o 
 -10   3   4        0.38        5.17     17.41 o 
  -9   3   4       28.21       22.41      6.38 o 
  -8   3   4      103.66       87.40     10.56 o 
  -7   3   4     2267.09     2322.53     46.07 o 
  -6   3   4      394.61      347.50     12.06 o 
  -5   3   4     3076.70     3174.59     46.83 o 
  -4   3   4      849.19      875.88     18.35 o 
  -3   3   4     2023.80     2136.44     37.88 o 
  -2   3   4      765.08      746.13     15.71 o 
  -1   3   4      959.71      908.86     19.51 o 
   0   3   4      542.20      610.13     19.68 o 
   1   3   4     6737.99     6734.87    123.56 o 
   2   3   4       22.02       19.85      3.62 o 
   3   3   4      245.88      243.52      8.76 o 
   4   3   4      444.21      427.54     13.19 o 
   5   3   4      117.59      139.02      7.82 o 
   6   3   4       10.80       12.84      6.28 o 
   7   3   4        4.90        0.43      8.43 o 
   8   3   4       71.14       41.47     14.57 o 
   9   3   4       10.99       22.36     16.42 o 
  10   3   4       59.45       27.83     27.03 o 
 -12   4   4       82.12       61.85     14.86 o 
 -11   4   4       34.38       23.04     12.17 o 
 -10   4   4      102.20      111.12     13.17 o 
  -9   4   4     1183.94     1151.50     39.26 o 
  -8   4   4      183.79      180.43     11.34 o 
  -7   4   4      120.60      121.97     10.53 o 
  -6   4   4      238.46      243.34     10.39 o 
  -5   4   4       23.13       22.89      2.80 o 
  -4   4   4      994.27     1051.02     24.55 o 
  -3   4   4      875.24      868.06     18.29 o 
  -2   4   4       83.33       78.31      4.69 o 
  -1   4   4     1884.59     1806.12     37.93 o 
   0   4   4      139.89      154.39      8.59 o 
   1   4   4      562.56      589.40     22.98 o 
   2   4   4     1650.35     1663.77     39.22 o 
   3   4   4       21.41       21.84      6.49 o 
   4   4   4        4.67       11.32     10.42 o 
   5   4   4      746.45      723.83     17.93 o 
   6   4   4       28.37       17.30     11.92 o 
   7   4   4      109.97      118.38     11.53 o 
   8   4   4       10.59       24.35     12.23 o 
   9   4   4      440.08      417.35     31.76 o 
  10   4   4      198.72      209.17     25.12 o 
 -12   5   4        8.08       33.02     13.07 o 
 -11   5   4       23.81       19.85     11.77 o 
 -10   5   4      328.30      321.95     23.85 o 
  -9   5   4       81.83       71.63     12.87 o 
  -8   5   4      392.07      376.44     16.38 o 
  -7   5   4      276.01      256.37     14.12 o 
  -6   5   4        9.61        0.95      5.74 o 
  -5   5   4      416.38      394.04     10.80 o 
  -4   5   4       32.67       44.59      5.08 o 
  -3   5   4      313.13      299.82     10.40 o 
  -2   5   4      234.28      233.37     17.07 o 
  -1   5   4        3.98        4.07      3.52 o 
   0   5   4        9.51       14.36     12.92 o 
   1   5   4     1058.15     1114.40     26.07 o 
   2   5   4      219.78      228.54     11.50 o 
   3   5   4      130.20      115.14     13.52 o 
   4   5   4      272.09      263.26     13.28 o 
   5   5   4      379.28      411.01     36.33 o 
   6   5   4       13.97       15.78     10.37 o 
   7   5   4      519.62      526.67     53.36 o 
   8   5   4      155.01      187.23     19.48 o 
   9   5   4       77.48       97.56     19.32 o 
  10   5   4      136.46      150.95     20.12 o 
 -12   6   4        1.75      -13.97     13.97 o 
 -11   6   4       18.52       24.94     14.86 o 
 -10   6   4       30.76       60.85     18.75 o 
  -9   6   4        0.00       -7.08     11.07 o 
  -8   6   4     1105.18     1097.46     46.06 o 
  -7   6   4      672.30      668.93     22.50 o 
  -6   6   4        4.00        5.34     13.47 o 
  -5   6   4      613.12      649.24     17.75 o 
  -4   6   4      278.31      266.80     11.38 o 
  -3   6   4        4.67       -2.14      4.86 o 
  -2   6   4      846.64      904.13     20.09 o 
  -1   6   4     1138.29     1174.54     23.26 o 
   0   6   4        6.82        2.61      6.71 o 
   1   6   4      960.61     1006.65     31.30 o 
   2   6   4      525.10      481.57     19.42 o 
   3   6   4      777.40      821.23     22.61 o 
   4   6   4      892.39      878.80     25.79 o 
   5   6   4      737.20      727.46     43.84 o 
   6   6   4        4.68       11.03     10.86 o 
   7   6   4        0.06       25.99     16.93 o 
   8   6   4       50.52       16.29     12.94 o 
   9   6   4        7.77       16.83     12.44 o 
  10   6   4       88.52      111.33     17.91 o 
 -12   7   4       26.75       29.83     16.96 o 
 -11   7   4      139.38      102.76     17.96 o 
 -10   7   4       70.25       89.79     16.76 o 
  -9   7   4        0.05        2.00     13.07 o 
  -8   7   4      730.60      743.78     36.15 o 
  -7   7   4       37.88       28.83      9.88 o 
  -6   7   4      550.70      598.66     24.84 o 
  -5   7   4        2.36        2.25      5.44 o 
  -4   7   4      578.82      618.61     15.88 o 
  -3   7   4      137.39      160.91      7.90 o 
  -2   7   4       85.58      106.29      8.08 o 
  -1   7   4      589.00      570.95     14.78 o 
   0   7   4      560.18      570.13     20.23 o 
   1   7   4      995.76     1043.63     40.14 o 
   2   7   4       22.41       28.03      3.83 o 
   3   7   4      461.89      446.45     13.35 o 
   4   7   4      372.06      389.45     13.40 o 
   5   7   4      235.78      239.00     14.37 o 
   6   7   4       21.25       18.01      6.98 o 
   7   7   4       69.19       63.24     26.94 o 
   8   7   4        0.00        6.77     25.99 o 
   9   7   4        0.09       10.68     14.41 o 
 -11   8   4      212.99      201.15     26.84 o 
 -10   8   4       84.98      100.86     19.65 o 
  -9   8   4      351.64      389.82     28.74 o 
  -8   8   4      134.32      142.58     18.06 o 
  -7   8   4      278.58      240.61     15.67 o 
  -6   8   4      434.92      416.58     15.47 o 
  -5   8   4       10.47       11.07      4.39 o 
  -4   8   4       58.85       57.31      5.20 o 
  -3   8   4        7.63        9.64      4.84 o 
  -2   8   4        0.07       12.22     11.42 o 
  -1   8   4     3187.80     3311.69     60.67 o 
   0   8   4     1246.81     1231.60     26.63 o 
   1   8   4      158.65      161.85     20.06 o 
   2   8   4     2496.11     2583.26     56.42 o 
   3   8   4       23.90       21.62      5.17 o 
   4   8   4       46.08       57.08     15.76 o 
   5   8   4      115.38      110.10      8.86 o 
   6   8   4       36.49       33.18      8.84 o 
   7   8   4        1.82        3.41      8.12 o 
   8   8   4       84.35       76.01     16.68 o 
   9   8   4        4.32       32.23     17.46 o 
 -11   9   4       65.04       50.98     22.05 o 
 -10   9   4        1.00       -1.00     15.16 o 
  -9   9   4        3.26       25.84     15.06 o 
  -8   9   4       20.70       36.01     15.16 o 
  -7   9   4     2247.29     2300.40    121.41 o 
  -6   9   4        6.31       12.07      5.09 o 
  -5   9   4      162.12      173.18      8.78 o 
  -4   9   4       98.80       91.64      7.28 o 
  -3   9   4       18.93       17.19      4.79 o 
  -2   9   4      380.31      417.97     13.31 o 
  -1   9   4       52.22       55.68      5.45 o 
   0   9   4      140.70      134.55      9.30 o 
   1   9   4       54.59       69.61     12.97 o 
   2   9   4      200.26      201.64     19.71 o 
   3   9   4        0.06       -0.85      9.93 o 
   4   9   4      227.24      222.87     13.42 o 
   5   9   4       81.12       75.95      9.89 o 
   6   9   4      338.22      353.29     23.75 o 
   7   9   4        3.72      -10.77     10.77 o 
   8   9   4       72.59      104.95     18.31 o 
   9   9   4        0.19       -8.45     12.36 o 
 -11  10   4       10.37       33.02     22.15 o 
 -10  10   4       19.25       25.84     17.96 o 
  -9  10   4       53.29       14.86     14.86 o 
  -8  10   4     1018.30     1029.09     50.65 o 
  -7  10   4      695.37      664.93     52.12 o 
  -6  10   4      229.16      218.54     14.97 o 
  -5  10   4      135.48      146.51      8.99 o 
  -4  10   4      581.20      581.43     21.57 o 
  -3  10   4       33.17       23.76      5.95 o 
  -2  10   4       66.65       49.63      6.49 o 
  -1  10   4      135.11      122.21      9.87 o 
   0  10   4      147.89      124.64     10.16 o 
   1  10   4       20.86       43.18      8.87 o 
   2  10   4       87.00       66.50      6.44 o 
   3  10   4     7789.05     8322.28    172.17 o 
   4  10   4       78.89       82.34      8.65 o 
   5  10   4      236.94      237.74     14.30 o 
   6  10   4      366.05      429.45     22.26 o 
   7  10   4       20.30        5.89     10.87 o 
   8  10   4       69.61       65.38     19.58 o 
 -10  11   4       94.45       97.77     21.85 o 
  -9  11   4        4.80        2.00     16.06 o 
  -8  11   4      326.90      312.96     26.85 o 
  -7  11   4      213.59      154.86     25.94 o 
  -6  11   4     4350.43     4606.15    137.64 o 
  -5  11   4        9.02        7.87      6.23 o 
  -4  11   4      332.47      349.34     15.20 o 
  -3  11   4        0.01        0.83      7.48 o 
  -2  11   4        1.26       -2.00      9.03 o 
  -1  11   4       17.15       21.90      8.40 o 
   0  11   4        2.66        7.65      8.05 o 
   1  11   4        2.48        2.34      9.03 o 
   2  11   4      802.25      831.29     30.85 o 
   3  11   4      710.09      708.13     30.01 o 
   4  11   4      183.97      148.60     22.90 o 
   5  11   4        0.26       -5.89      5.89 o 
   6  11   4       89.10       96.47     11.77 o 
   7  11   4      208.33      222.31     39.51 o 
   8  11   4       18.44       38.48     18.46 o 
 -10  12   4        1.41       41.90     22.05 o 
  -9  12   4        0.13        1.00     17.16 o 
  -8  12   4      148.92      154.85     22.05 o 
  -7  12   4      142.35      160.43     32.83 o 
  -6  12   4      280.83      246.49     18.86 o 
  -5  12   4        8.27       15.96      6.35 o 
  -4  12   4       54.46       41.74      9.93 o 
  -3  12   4       21.48       16.29     14.46 o 
  -2  12   4       45.00       48.44     18.11 o 
  -1  12   4      107.07      120.12     11.63 o 
   0  12   4      192.76      173.53     12.94 o 
   1  12   4       21.72       22.06      8.69 o 
   2  12   4     2522.48     2716.36     85.06 o 
   3  12   4      276.22      231.05     13.73 o 
   4  12   4      114.74       99.07      9.47 o 
   5  12   4       18.78       25.84      9.98 o 
   6  12   4       58.57       55.07     27.23 o 
   7  12   4       55.27       33.82     37.81 o 
   8  12   4       81.28       27.83     29.03 o 
  -9  13   4      227.09      247.45     32.83 o 
  -8  13   4       10.15       38.70     22.05 o 
  -7  13   4      928.44     1002.73     76.10 o 
  -6  13   4        1.46        0.00      9.98 o 
  -5  13   4      498.43      534.85     30.65 o 
  -4  13   4      669.52      692.90     46.53 o 
  -3  13   4       36.15       37.08      8.78 o 
  -2  13   4        0.03        3.27     21.45 o 
  -1  13   4      120.83      126.82     17.86 o 
   0  13   4        2.58        8.57     10.52 o 
   1  13   4      832.02      839.97     77.80 o 
   2  13   4       41.87       24.30     11.72 o 
   3  13   4      611.59      666.62     32.15 o 
   4  13   4       25.46       33.82      9.88 o 
   5  13   4       16.21       23.94     17.96 o 
   6  13   4        0.00       70.63     30.82 o 
   7  13   4       78.86       24.94     34.02 o 
  -9  14   4       20.50       23.04     20.05 o 
  -8  14   4      167.74      150.96     38.01 o 
  -7  14   4      183.20      138.79     31.23 o 
  -6  14   4       22.59      108.63     36.91 o 
  -5  14   4      540.56      552.53     49.01 o 
  -4  14   4        0.15       -8.88      8.88 o 
  -3  14   4       10.14        9.29      9.08 o 
  -2  14   4     1045.59     1168.97     48.10 o 
  -1  14   4      240.37      246.71     20.01 o 
   0  14   4       39.12       10.79     25.99 o 
   1  14   4     1218.81     1366.20    125.95 o 
   2  14   4      455.48      482.37     29.24 o 
   3  14   4      100.92       93.98     12.27 o 
   4  14   4        8.41      -12.97     13.87 o 
   5  14   4      184.51      142.58     31.73 o 
   6  14   4      112.35      160.42     45.59 o 
  -8  15   4       89.09      150.94     42.70 o 
  -7  15   4       20.75       34.91     39.90 o 
  -6  15   4      126.73      113.94     31.03 o 
  -5  15   4      276.30      258.55     48.80 o 
  -4  15   4      205.71      241.57     25.54 o 
  -3  15   4       81.92       51.88     13.17 o 
  -2  15   4       64.67       65.84     11.77 o 
  -1  15   4       84.68      103.61     17.71 o 
   0  15   4      152.51      193.16     21.95 o 
   1  15   4      288.80      264.65     24.65 o 
   2  15   4       23.46        2.00     19.05 o 
   3  15   4       57.98       46.99     23.84 o 
   4  15   4        0.07       16.86     21.75 o 
   5  15   4      224.08      177.71     44.60 o 
   6  15   4       45.68       41.90     34.82 o 
  -7  16   4      128.54      134.39     38.11 o 
  -6  16   4       82.48       33.02     29.03 o 
  -5  16   4        0.42      -29.83     30.03 o 
  -4  16   4       95.23       88.59     30.93 o 
  -3  16   4        6.31       12.07     14.96 o 
  -2  16   4        8.21        5.89     16.86 o 
  -1  16   4      521.78      573.57     37.83 o 
   0  16   4       33.55       42.70     16.96 o 
   1  16   4       27.15       50.08     16.96 o 
   2  16   4      246.85      260.54     29.54 o 
   3  16   4      131.96       81.61     21.15 o 
   4  16   4      194.75      133.70     37.22 o 
   5  16   4       35.16      -26.83     33.72 o 
  -6  17   4       13.17       79.90     36.71 o 
  -5  17   4        0.54      -12.97     30.03 o 
  -4  17   4      104.41      120.82     36.81 o 
  -3  17   4        0.42      -23.94     23.94 o 
  -2  17   4       41.34       36.01     17.86 o 
  -1  17   4       71.27      119.42     22.75 o 
   0  17   4       65.73       85.10     25.04 o 
   1  17   4       24.57       29.83     23.84 o 
   2  17   4       47.00       72.72     23.14 o 
   3  17   4       29.85      -19.85     29.83 o 
   4  17   4      481.19      387.36     62.18 o 
  -5  18   4      167.14      142.57     43.70 o 
  -4  18   4       24.57       76.51     34.81 o 
  -3  18   4        2.16       14.86     31.92 o 
  -2  18   4       48.80       66.94     35.12 o 
  -1  18   4       22.58       45.69     23.94 o 
   0  18   4       14.10        3.99     19.85 o 
   1  18   4        7.22       48.68     20.75 o 
   2  18   4        0.89       16.86     22.84 o 
  -2  19   4        2.25      -47.08     47.08 o 
  -1  19   4       40.25        3.99     31.82 o 
   0  19   4       80.81       76.52     25.94 o 
 -12   1   5      110.36       68.74     54.27 o 
 -11   1   5        8.25       -1.68      7.54 o 
 -10   1   5       47.69       52.13      7.52 o 
  -9   1   5       33.41       32.53      6.98 o 
  -8   1   5      141.18      117.17      6.72 o 
  -7   1   5        0.42        0.20      3.32 o 
  -6   1   5       10.54       10.97      3.65 o 
  -5   1   5      215.33      169.24     11.83 o 
  -4   1   5     2901.39     2867.71     56.11 o 
  -3   1   5      512.00      556.93     13.59 o 
  -2   1   5      140.43      144.39      8.86 o 
  -1   1   5      189.30      182.76     13.92 o 
   0   1   5      638.71      614.88     20.87 o 
   1   1   5       63.97       44.19      7.96 o 
   2   1   5      503.79      483.30     18.97 o 
   3   1   5      267.06      249.75     14.77 o 
   4   1   5      479.67      459.49     15.25 o 
   5   1   5       20.20       10.98      6.23 o 
   6   1   5      460.16      460.76     16.19 o 
   7   1   5       33.97       19.74      8.08 o 
   8   1   5       66.17       67.24     20.73 o 
   9   1   5      149.46      178.83     31.63 o 
  10   1   5        1.40       -7.70     15.07 o 
 -12   2   5      298.61      312.55     56.28 o 
 -11   2   5       62.05       62.01     11.01 o 
 -10   2   5      215.39      184.30     14.97 o 
  -9   2   5      107.75      112.57      9.91 o 
  -8   2   5      127.25      117.04      9.21 o 
  -7   2   5      132.61      131.69      7.18 o 
  -6   2   5       67.01       82.54      5.92 o 
  -5   2   5       36.04       37.84      5.17 o 
  -4   2   5      193.87      219.13      9.19 o 
  -3   2   5     1258.50     1303.85     32.39 o 
  -2   2   5        0.43        5.89      4.39 o 
  -1   2   5     4960.07     5108.71    101.71 o 
   0   2   5      488.62      554.92     19.26 o 
   1   2   5        3.65        3.99      7.88 o 
   2   2   5       27.45       32.57      5.56 o 
   3   2   5        1.17       -2.93      5.72 o 
   4   2   5        2.26        2.49      5.64 o 
   5   2   5      248.55      233.09     11.54 o 
   6   2   5      106.13      117.13     10.04 o 
   7   2   5        1.93       -5.61      6.99 o 
   8   2   5      269.34      305.10     28.54 o 
   9   2   5       38.89       29.28     16.42 o 
 -12   3   5       58.64       62.66     25.99 o 
 -11   3   5      141.49      130.54     24.94 o 
 -10   3   5        0.09       -5.67     10.47 o 
  -9   3   5       71.95       88.09      9.80 o 
  -8   3   5     1867.72     1789.00     49.63 o 
  -7   3   5      172.67      157.26      8.90 o 
  -6   3   5       21.28       22.54      5.94 o 
  -5   3   5        7.77       12.69      3.57 o 
  -4   3   5     3463.25     3773.44     83.82 o 
  -3   3   5       53.26       59.79      6.05 o 
  -2   3   5        0.61       14.54      6.43 o 
  -1   3   5      984.03     1043.63     23.13 o 
   0   3   5      551.39      501.82     13.50 o 
   1   3   5        3.08       13.64      3.49 o 
   2   3   5      303.20      294.87      9.99 o 
   3   3   5      457.59      470.20     16.47 o 
   4   3   5      359.47      364.65     15.05 o 
   5   3   5       54.53       39.26      6.71 o 
   6   3   5      116.66       84.02     12.87 o 
   7   3   5      264.88      254.24     15.99 o 
   8   3   5      306.61      318.78     33.13 o 
   9   3   5       89.29       91.18     19.91 o 
 -12   4   5        9.42       20.95     13.87 o 
 -11   4   5      173.69      192.45     17.67 o 
 -10   4   5      390.07      317.56     21.68 o 
  -9   4   5       15.70        5.30     23.89 o 
  -8   4   5      207.72      225.46     23.15 o 
  -7   4   5      429.19      396.76     14.19 o 
  -6   4   5       55.80       54.71      3.91 o 
  -5   4   5      989.20     1066.93     20.98 o 
  -4   4   5       80.24       89.58      6.44 o 
  -3   4   5      600.39      587.70     17.31 o 
  -2   4   5     1996.24     1928.42     43.16 o 
  -1   4   5       33.06       34.49      4.29 o 
   0   4   5      409.16      480.37     45.78 o 
   1   4   5     1190.69     1159.80     33.82 o 
   2   4   5       21.11       16.29      8.35 o 
   3   4   5     2806.54     2790.72     68.75 o 
   4   4   5      461.62      455.55     15.25 o 
   5   4   5       46.55       55.20      7.21 o 
   6   4   5      139.89      139.24      9.65 o 
   7   4   5      207.69      200.48     16.20 o 
   8   4   5       80.17       92.40     16.30 o 
   9   4   5       15.09       11.10     18.01 o 
 -12   5   5      109.64       92.78     18.26 o 
 -11   5   5        8.23       19.85     13.77 o 
 -10   5   5      336.00      336.57     21.41 o 
  -9   5   5      254.05      250.51     26.79 o 
  -8   5   5       99.85       98.65     13.00 o 
  -7   5   5        0.00        1.58      6.47 o 
  -6   5   5      772.21      779.98     16.99 o 
  -5   5   5        8.03        1.24      5.44 o 
  -4   5   5       76.35       68.19      5.68 o 
  -3   5   5      319.45      336.44      9.10 o 
  -2   5   5        3.96       -3.27      5.98 o 
  -1   5   5     2764.99     2896.73     60.17 o 
   0   5   5        0.84       -3.42      6.98 o 
   1   5   5        1.68       -2.47      6.31 o 
   2   5   5       71.58       89.41     10.83 o 
   3   5   5       71.45       76.39      8.78 o 
   4   5   5      517.08      495.64     29.85 o 
   5   5   5      438.57      447.42     27.31 o 
   6   5   5      634.26      609.10     26.85 o 
   7   5   5      894.60     1018.27     77.20 o 
   8   5   5       20.08       43.48     18.22 o 
   9   5   5       98.31      110.49     17.59 o 
 -12   6   5       99.93       85.10     19.25 o 
 -11   6   5       57.40       43.99     15.96 o 
 -10   6   5       28.69        9.98     14.96 o 
  -9   6   5      808.52      803.53     39.45 o 
  -8   6   5       28.71       30.92     14.07 o 
  -7   6   5     1244.52     1233.77     39.98 o 
  -6   6   5       44.28       43.40      6.53 o 
  -5   6   5       16.49       13.87      4.99 o 
  -4   6   5       19.60       16.40      4.66 o 
  -3   6   5      640.38      683.20     18.12 o 
  -2   6   5       33.80       27.64      4.48 o 
  -1   6   5     2387.46     2455.38     52.70 o 
   0   6   5       18.05        3.67      7.51 o 
   1   6   5      146.14      110.19     17.36 o 
   2   6   5      123.11      115.48     11.03 o 
   3   6   5      428.24      413.38     18.57 o 
   4   6   5     1986.06     1956.99     57.45 o 
   5   6   5      117.71      101.85     25.49 o 
   6   6   5        0.29       -2.39      9.42 o 
   7   6   5      133.61      108.54     17.39 o 
   8   6   5       54.47       58.44     17.87 o 
   9   6   5        1.41      -10.55     17.98 o 
 -12   7   5       34.48       15.86     15.86 o 
 -11   7   5       28.67       28.83     17.96 o 
 -10   7   5      143.75      134.39     19.06 o 
  -9   7   5       49.87       27.83     12.97 o 
  -8   7   5        8.23        9.98     11.97 o 
  -7   7   5     1956.08     1930.51     61.14 o 
  -6   7   5      108.92      109.53      7.37 o 
  -5   7   5        1.28        3.31      8.09 o 
  -4   7   5      153.90      140.29      8.21 o 
  -3   7   5      272.26      279.34     20.26 o 
  -2   7   5      655.57      706.69     18.30 o 
  -1   7   5        3.75        8.64      6.04 o 
   0   7   5      448.31      442.86     18.32 o 
   1   7   5      392.59      410.34     19.12 o 
   2   7   5     3738.17     3887.39     83.69 o 
   3   7   5      293.37      271.20     14.65 o 
   4   7   5      741.40      726.48     42.15 o 
   5   7   5       35.66       41.82     11.03 o 
   6   7   5      145.62      104.42     12.77 o 
   7   7   5       97.01       93.37     18.61 o 
   8   7   5       37.20       41.13     25.94 o 
   9   7   5       10.09       17.57     18.96 o 
 -11   8   5       74.64       39.90     15.96 o 
 -10   8   5        0.53       14.86     19.95 o 
  -9   8   5       88.81      118.02     19.25 o 
  -8   8   5      831.91      873.08     44.84 o 
  -7   8   5     1141.60     1114.29     50.66 o 
  -6   8   5        0.25        3.99      3.99 o 
  -5   8   5     1500.38     1515.87    131.27 o 
  -4   8   5      135.86      126.24      6.97 o 
  -3   8   5     1273.24     1286.79     28.53 o 
  -2   8   5        7.85        4.95     12.42 o 
  -1   8   5        1.91        1.64      5.49 o 
   0   8   5        0.93       16.86      6.98 o 
   1   8   5      619.29      611.98     24.79 o 
   2   8   5      355.35      334.68     15.53 o 
   3   8   5       19.85       32.02     16.61 o 
   4   8   5       55.25       47.52      9.92 o 
   5   8   5       24.96       -0.84     11.50 o 
   6   8   5      133.02      121.52     20.15 o 
   7   8   5        0.01       -4.94     13.10 o 
   8   8   5       35.08       56.53     20.42 o 
 -11   9   5       52.95       60.85     22.15 o 
 -10   9   5       56.79       27.83     18.95 o 
  -9   9   5        4.17      -14.86     14.86 o 
  -8   9   5      152.99      197.55     22.15 o 
  -7   9   5       55.00       33.02     27.93 o 
  -6   9   5     2140.89     2216.04     68.46 o 
  -5   9   5      148.83      146.37      9.98 o 
  -4   9   5       35.84       36.28      5.92 o 
  -3   9   5     1730.78     1852.82     39.80 o 
  -2   9   5      154.63      155.97      9.21 o 
  -1   9   5        1.15       -2.00      3.71 o 
   0   9   5        0.10       -2.66      7.38 o 
   1   9   5       41.19       42.40      8.73 o 
   2   9   5     2551.15     2526.66     63.86 o 
   3   9   5       40.83       37.84     15.56 o 
   4   9   5       18.44       17.76      9.58 o 
   5   9   5      503.97      550.10     26.87 o 
   6   9   5        7.86        9.98     12.97 o 
   7   9   5       70.83       82.70     28.13 o 
   8   9   5      203.59      189.87     25.20 o 
 -11  10   5       79.74       76.02     23.14 o 
 -10  10   5       66.30       74.92     19.15 o 
  -9  10   5      153.47      191.36     23.65 o 
  -8  10   5       13.50       26.83     16.06 o 
  -7  10   5      412.72      472.41     45.31 o 
  -6  10   5      533.28      546.69     22.16 o 
  -5  10   5      202.71      219.51     25.30 o 
  -4  10   5     1116.19     1179.79     33.54 o 
  -3  10   5       22.42       27.91      6.60 o 
  -2  10   5        7.80        3.99      5.67 o 
  -1  10   5      188.75      163.02      9.93 o 
   0  10   5        3.96       15.56      4.54 o 
   1  10   5      543.51      548.82     21.29 o 
   2  10   5      340.04      339.61     19.86 o 
   3  10   5     2461.32     2534.69     74.57 o 
   4  10   5       20.68       24.26     14.75 o 
   5  10   5        4.32       -4.99     13.07 o 
   6  10   5       18.60       33.02     23.94 o 
   7  10   5        1.43      -23.84     23.84 o 
   8  10   5       68.24       41.11     16.79 o 
 -10  11   5       11.39       33.82     17.96 o 
  -9  11   5        4.02        9.98     18.95 o 
  -8  11   5      440.77      500.35     45.21 o 
  -7  11   5      588.00      656.61     51.81 o 
  -6  11   5      433.18      457.45     22.96 o 
  -5  11   5       33.42       41.43      6.43 o 
  -4  11   5      165.34      160.66     10.89 o 
  -3  11   5        5.87        5.51      9.88 o 
  -2  11   5      135.39      137.20     14.42 o 
  -1  11   5       21.41       14.41      6.10 o 
   0  11   5      282.31      293.95     12.11 o 
   1  11   5      173.51      150.24     10.98 o 
   2  11   5      224.22      213.69      8.83 o 
   3  11   5      281.01      251.30     28.54 o 
   4  11   5     1159.84     1188.09     52.70 o 
   5  11   5       12.81       24.94     17.06 o 
   6  11   5        1.71      -23.94     23.94 o 
   7  11   5       14.85       -5.89     24.74 o 
 -10  12   5        8.83       23.04     19.15 o 
  -9  12   5      264.64      304.05     31.93 o 
  -8  12   5        1.98      -21.05     21.05 o 
  -7  12   5      765.47      906.88     64.71 o 
  -6  12   5      775.21      792.79     56.92 o 
  -5  12   5        9.14       28.83      9.88 o 
  -4  12   5       19.11       14.01      7.75 o 
  -3  12   5       23.02        9.46      9.43 o 
  -2  12   5       52.88       54.99     24.44 o 
  -1  12   5        1.56      -10.62     22.44 o 
   0  12   5     1233.83     1318.06     94.49 o 
   1  12   5      129.43      113.92     24.05 o 
   2  12   5        0.46       -0.39      3.87 o 
   3  12   5      655.10      682.57     24.17 o 
   4  12   5      306.57      249.48     26.94 o 
   5  12   5        2.37       -7.08     14.07 o 
   6  12   5       50.04      146.35     45.09 o 
   7  12   5      213.18      181.90     44.30 o 
  -9  13   5       60.01       70.03     22.75 o 
  -8  13   5      105.41      131.49     34.72 o 
  -7  13   5      141.24      193.16     43.90 o 
  -6  13   5        0.45       -4.99     22.15 o 
  -5  13   5       10.49       10.97      8.98 o 
  -4  13   5       28.24        5.89      8.88 o 
  -3  13   5       72.06       88.32     13.37 o 
  -2  13   5      115.21      116.71     18.16 o 
  -1  13   5       12.44        8.38      8.11 o 
   0  13   5      607.12      580.50     23.90 o 
   1  13   5       61.58       89.79     19.75 o 
   2  13   5       49.65       32.93     12.62 o 
   3  13   5      452.37      432.19     31.54 o 
   4  13   5      118.68      106.05     20.15 o 
   5  13   5       79.85       63.85     29.83 o 
   6  13   5       52.39       20.95     30.13 o 
  -8  14   5      194.50      158.84     44.60 o 
  -7  14   5      624.58      658.18     58.40 o 
  -6  14   5       50.56       33.82     26.84 o 
  -5  14   5        1.51      -10.97     21.95 o 
  -4  14   5      497.41      514.57     25.75 o 
  -3  14   5      323.72      320.85     21.46 o 
  -2  14   5       22.96       12.17     22.84 o 
  -1  14   5       39.00       28.94     17.01 o 
   0  14   5      112.92      116.03     19.75 o 
   1  14   5      117.69       93.98     20.25 o 
   2  14   5      338.97      320.85     30.54 o 
   3  14   5      205.10       65.85     25.14 o 
   4  14   5      549.73      545.12     41.33 o 
   5  14   5       22.46       28.83     29.83 o 
   6  14   5       80.61       70.03     32.82 o 
  -8  15   5       64.59      106.64     37.81 o 
  -7  15   5      559.26      721.20     74.67 o 
  -6  15   5       32.20       27.83     38.01 o 
  -5  15   5      956.34     1053.37     84.09 o 
  -4  15   5      243.25      248.46     40.81 o 
  -3  15   5       11.84       -2.99     21.05 o 
  -2  15   5      349.65      394.81     30.14 o 
  -1  15   5       51.75       53.67     20.85 o 
   0  15   5        1.13      -20.85     20.85 o 
   1  15   5       88.32       98.97     20.75 o 
   2  15   5      204.69      196.66     25.74 o 
   3  15   5       61.98       15.86     18.85 o 
   4  15   5      305.16      360.44     53.99 o 
   5  15   5      106.46       52.78     35.82 o 
  -7  16   5        1.51      -27.83     29.03 o 
  -6  16   5      196.88      107.96     34.82 o 
  -5  16   5      106.35       61.85     40.70 o 
  -4  16   5       12.20       12.97     38.01 o 
  -3  16   5      196.02      178.50     37.12 o 
  -2  16   5       54.76       33.82     17.96 o 
  -1  16   5        7.59       16.86     16.86 o 
   0  16   5       25.99        9.98     20.95 o 
   1  16   5      247.50      253.45     29.14 o 
   2  16   5       42.95       20.95     19.05 o 
   4  16   5      146.47      181.88     42.60 o 
  -6  17   5       42.06       -7.08     32.02 o 
  -5  17   5        0.06      -17.96     25.94 o 
  -4  17   5        3.36      -17.96     31.02 o 
  -3  17   5      388.61      345.01     51.60 o 
  -2  17   5        0.04      -16.86     16.86 o 
  -1  17   5       68.81       86.79     22.95 o 
   0  17   5      103.91      129.99     30.23 o 
   1  17   5        8.50       36.81     19.95 o 
   2  17   5        5.94      -20.05     20.05 o 
   3  17   5       20.86        2.00     29.13 o 
  -4  18   5        5.03      -30.92     34.02 o 
  -3  18   5       18.90       50.08     33.92 o 
  -2  18   5      100.68      102.76     48.09 o 
  -1  18   5       75.64       51.88     21.85 o 
   0  18   5      155.04      157.24     26.94 o 
   1  18   5      188.55      178.50     26.14 o 
 -12   0   6      762.29      859.86     81.57 o 
 -11   0   6       18.36       77.61     35.61 o 
 -10   0   6      763.51      704.59     36.95 o 
  -9   0   6     1518.95     1236.22     53.39 o 
  -8   0   6        0.66       -2.00      4.99 o 
  -7   0   6        2.62        4.99      5.99 o 
  -6   0   6      927.52      922.84     34.58 o 
  -5   0   6      149.20      123.63      9.88 o 
  -4   0   6       25.21       24.94      6.98 o 
  -3   0   6      105.35      122.93     13.27 o 
  -2   0   6       41.57       39.91      9.98 o 
  -1   0   6      485.58      520.62     21.67 o 
   0   0   6      275.89      309.63     16.67 o 
   1   0   6     4073.68     4311.81    179.12 o 
   2   0   6        0.11        2.99     12.07 o 
   3   0   6        1.23        7.08      7.08 o 
   4   0   6     1347.78     1403.91     44.99 o 
   5   0   6     1002.05     1078.51     41.56 o 
   6   0   6      371.38      323.17     20.46 o 
   7   0   6       73.63       33.82     15.06 o 
   8   0   6      178.81      186.18     34.52 o 
   9   0   6      624.37      634.10     60.49 o 
 -12   1   6       45.34        5.80     21.60 o 
 -11   1   6      147.62      219.74     31.48 o 
 -10   1   6      393.15      320.83     20.50 o 
  -9   1   6       23.81       17.36      6.93 o 
  -8   1   6       92.74       81.73     12.37 o 
  -7   1   6      186.50      206.82     10.58 o 
  -6   1   6       48.99       51.89     13.17 o 
  -5   1   6      759.43      765.53     44.16 o 
  -4   1   6      676.95      710.58     16.99 o 
  -3   1   6       95.47       79.47     11.52 o 
  -2   1   6        2.38       -4.92      6.99 o 
  -1   1   6      154.15      160.60     17.96 o 
   0   1   6     2781.93     2840.73     57.43 o 
   1   1   6     1643.87     1750.41     42.04 o 
   2   1   6      416.65      405.29     31.10 o 
   3   1   6        4.37       11.20      7.04 o 
   4   1   6      114.69      120.34      9.23 o 
   5   1   6      100.15       99.38      9.03 o 
   6   1   6      173.63      170.06     25.89 o 
   7   1   6        3.69       12.25     19.54 o 
   8   1   6      112.74      146.95     20.83 o 
   9   1   6       19.63       -8.35     18.46 o 
 -12   2   6       26.45       27.99     21.54 o 
 -11   2   6       37.73       39.51     16.36 o 
 -10   2   6        0.85       -3.40      5.99 o 
  -9   2   6       33.11       25.19     12.37 o 
  -8   2   6       80.23       64.32      7.98 o 
  -7   2   6      432.27      455.29     14.18 o 
  -6   2   6      119.04       85.87     11.03 o 
  -5   2   6       34.60       35.25      4.56 o 
  -4   2   6      328.99      352.73     11.64 o 
  -3   2   6        1.13       -1.00     11.97 o 
  -2   2   6      225.99      249.52     11.63 o 
  -1   2   6      188.04      178.08     13.27 o 
   0   2   6     2274.68     2386.06     52.85 o 
   1   2   6      178.40      200.16     18.21 o 
   2   2   6      392.79      372.34     13.33 o 
   3   2   6        9.50       11.56      9.98 o 
   4   2   6       43.16       43.69      6.94 o 
   5   2   6     2442.04     2568.06     49.91 o 
   6   2   6        2.88        5.93      7.02 o 
   7   2   6        7.00        6.31     14.05 o 
   8   2   6       58.17      103.62     21.73 o 
   9   2   6       48.10       50.52     20.13 o 
 -12   3   6       93.62       85.14     13.54 o 
 -11   3   6       19.02       -3.87     12.97 o 
 -10   3   6        8.45        5.19      8.10 o 
  -9   3   6       22.67       16.10      9.38 o 
  -8   3   6        7.53        3.49      6.93 o 
  -7   3   6       41.78       39.23      5.22 o 
  -6   3   6      469.76      473.75     12.91 o 
  -5   3   6      302.99      306.47     10.22 o 
  -4   3   6       70.12       79.67     12.42 o 
  -3   3   6      408.07      386.86     12.73 o 
  -2   3   6       52.35       52.55     11.92 o 
  -1   3   6      241.73      237.02     14.67 o 
   0   3   6      958.51      984.22     27.70 o 
   1   3   6        7.75        5.44      3.04 o 
   2   3   6      652.60      598.79     17.78 o 
   3   3   6       19.71       21.61      5.76 o 
   4   3   6       46.55       39.48      6.25 o 
   5   3   6      524.46      483.50     44.08 o 
   6   3   6      332.33      307.38     14.57 o 
   7   3   6        0.05       -3.71     20.83 o 
   8   3   6        0.27        4.65     18.01 o 
   9   3   6        0.14      -18.66     18.66 o 
 -12   4   6      312.18      288.19     27.94 o 
 -11   4   6        3.29       -0.31     15.96 o 
 -10   4   6      326.33      322.36     51.10 o 
  -9   4   6      193.93      163.65     41.86 o 
  -8   4   6       79.87       91.36     29.93 o 
  -7   4   6        0.14       -2.00      2.49 o 
  -6   4   6       86.90       85.69      5.29 o 
  -5   4   6       19.38       10.89      5.58 o 
  -4   4   6     4171.04     4301.88     75.94 o 
  -3   4   6     1295.71     1415.12     39.21 o 
  -2   4   6      371.61      375.67     14.23 o 
  -1   4   6     1738.39     1865.64     40.61 o 
   0   4   6      124.44      113.38     29.98 o 
   1   4   6       19.14       13.78     10.42 o 
   2   4   6      908.56      927.07     54.91 o 
   3   4   6      167.70      166.76     27.39 o 
   4   4   6        0.10        1.67      5.95 o 
   5   4   6        0.11       -6.18      6.64 o 
   6   4   6        0.73       19.98     12.71 o 
   7   4   6        1.20        7.93     14.27 o 
   8   4   6       95.39       85.10     18.99 o 
   9   4   6       19.18       22.59     17.38 o 
 -12   5   6       43.88       33.82     12.87 o 
 -11   5   6       10.40        0.65     34.47 o 
 -10   5   6        4.55        9.58     12.36 o 
  -9   5   6        0.03       -1.27     11.48 o 
  -8   5   6       43.52       54.47     11.58 o 
  -7   5   6      395.09      367.09      9.78 o 
  -6   5   6      186.93      166.65      8.08 o 
  -5   5   6     1645.50     1630.36     39.47 o 
  -4   5   6      237.83      220.99     10.27 o 
  -3   5   6     2555.63     2821.29     61.73 o 
  -2   5   6     2510.42     2597.64     57.04 o 
  -1   5   6       46.96       48.97      9.40 o 
   0   5   6       59.93       65.59      8.45 o 
   1   5   6      358.68      331.58     15.24 o 
   2   5   6       24.91       27.02     10.97 o 
   3   5   6        6.96       12.27     12.42 o 
   4   5   6      161.46      174.17     15.38 o 
   5   5   6      180.91      143.28     24.94 o 
   6   5   6       61.00       67.16     14.93 o 
   7   5   6        3.60        4.29     20.96 o 
   8   5   6        2.40       10.35     18.28 o 
 -12   6   6       12.84       -8.98     17.96 o 
 -11   6   6      249.26      301.85     27.44 o 
 -10   6   6      346.41      340.41     25.65 o 
  -9   6   6       11.86       23.42     12.39 o 
  -8   6   6       65.52       91.76     13.47 o 
  -7   6   6      504.41      489.34     24.71 o 
  -6   6   6      475.46      469.93     16.92 o 
  -5   6   6        2.00       -3.91      6.28 o 
  -4   6   6      110.93      115.26      7.73 o 
  -3   6   6      322.01      320.06     13.90 o 
  -2   6   6     3215.99     3222.75     83.81 o 
  -1   6   6       43.40       58.19      9.63 o 
   0   6   6       24.27       19.33      8.93 o 
   1   6   6        2.10       -0.62      8.12 o 
   2   6   6      191.06      174.16     21.10 o 
   3   6   6     4272.97     4409.93    112.73 o 
   4   6   6     1022.06      989.37     37.62 o 
   5   6   6      530.87      495.76     24.45 o 
   6   6   6      412.34      409.75     28.75 o 
   7   6   6      179.85      184.40     22.65 o 
   8   6   6       22.06       33.95     18.38 o 
 -11   7   6       65.26       51.88     16.86 o 
 -10   7   6      154.11      155.65     22.05 o 
  -9   7   6      110.95      126.41     22.05 o 
  -8   7   6      123.18      134.39     17.56 o 
  -7   7   6     3386.42     3536.44    120.53 o 
  -6   7   6     1132.17     1106.01     31.58 o 
  -5   7   6      640.35      608.12     35.10 o 
  -4   7   6      130.13      132.75      9.39 o 
  -3   7   6      301.48      310.56     12.03 o 
  -2   7   6       31.12       22.90      9.98 o 
  -1   7   6        2.73       -4.37     16.91 o 
   0   7   6       15.38        7.00      7.72 o 
   1   7   6      669.19      619.20     25.99 o 
   2   7   6      427.94      402.93     17.83 o 
   3   7   6       57.74       52.58     12.10 o 
   4   7   6      838.90      829.13     36.26 o 
   5   7   6      530.30      547.43     28.64 o 
   6   7   6        8.31        7.08     22.94 o 
   7   7   6       46.48       37.78     29.33 o 
   8   7   6       92.76       87.53     22.00 o 
 -11   8   6       29.32       48.68     18.06 o 
 -10   8   6       37.30       46.99     16.86 o 
  -9   8   6      102.93       92.78     18.26 o 
  -8   8   6      102.97      112.64     18.06 o 
  -7   8   6      449.09      472.45     13.78 o 
  -6   8   6       89.84       99.67      8.18 o 
  -5   8   6       73.81       79.91     10.18 o 
  -4   8   6        1.53       -1.00      6.08 o 
  -3   8   6      341.42      310.91     12.12 o 
  -2   8   6       72.95       75.88     13.27 o 
  -1   8   6      513.83      483.01     18.95 o 
   0   8   6       55.20       50.06     13.47 o 
   1   8   6       42.86       35.65      8.46 o 
   2   8   6      983.59     1003.77     63.59 o 
   3   8   6        1.02        8.50      9.81 o 
   4   8   6      726.32      702.90     33.47 o 
   5   8   6        5.02       -6.51     19.90 o 
   6   8   6       47.86       63.85     20.15 o 
   7   8   6       82.38       96.61     43.60 o 
   8   8   6        0.13       15.63     21.95 o 
 -11   9   6       12.36        8.98     17.06 o 
 -10   9   6       10.78       39.90     19.95 o 
  -9   9   6      158.45      139.58     20.15 o 
  -8   9   6       28.19       20.95     17.06 o 
  -7   9   6        4.05        2.99      2.99 o 
  -6   9   6      169.71      184.49     12.87 o 
  -5   9   6       77.19       70.63      8.98 o 
  -4   9   6      170.78      165.24      9.78 o 
  -3   9   6        8.59        4.99      5.65 o 
  -2   9   6       56.22       47.94      6.98 o 
  -1   9   6       44.81       46.15      9.05 o 
   0   9   6      193.23      204.37     13.40 o 
   1   9   6      150.19      121.09     11.94 o 
   2   9   6      306.70      271.80     19.24 o 
   3   9   6       52.45       50.74     37.51 o 
   4   9   6      208.77      205.30     18.31 o 
   5   9   6        0.03       -9.98     13.97 o 
   6   9   6        0.64       30.92     15.76 o 
   7   9   6      149.65      123.17     24.23 o 
 -10  10   6        4.15       10.97     18.06 o 
  -9  10   6       34.72       46.99     16.86 o 
  -8  10   6      787.97      836.00     60.31 o 
  -7  10   6      153.10      151.76     25.64 o 
  -6  10   6      891.81      949.48     31.16 o 
  -5  10   6     1133.94     1174.21     38.97 o 
  -4  10   6        1.19        5.09      6.45 o 
  -3  10   6       41.83       35.04      8.58 o 
  -2  10   6        0.18       -4.69      4.69 o 
  -1  10   6       93.51      104.60     16.16 o 
   0  10   6     1177.72     1218.46     37.08 o 
   1  10   6      812.37      737.58     34.45 o 
   2  10   6      101.18       83.22     18.86 o 
   3  10   6     1090.17     1133.41     54.86 o 
   4  10   6      209.81      216.36     29.24 o 
   5  10   6       71.84       56.07     18.95 o 
   6  10   6        4.03       81.60     39.90 o 
   7  10   6        1.87      -36.91     36.91 o 
 -10  11   6        0.00      -15.86     15.86 o 
  -9  11   6      416.24      476.56     40.02 o 
  -8  11   6      138.78      188.77     30.33 o 
  -7  11   6      119.62      144.86     35.72 o 
  -6  11   6     2808.17     2900.99     85.22 o 
  -5  11   6        5.71        1.00      8.08 o 
  -4  11   6      362.07      361.40     15.59 o 
  -3  11   6       94.63       63.27     22.30 o 
  -2  11   6        4.60        9.22     11.92 o 
  -1  11   6       36.89       50.76     46.84 o 
   0  11   6        2.04        8.66     11.62 o 
   1  11   6      636.99      486.45     33.45 o 
   2  11   6        0.51       17.27     11.83 o 
   3  11   6      511.32      459.50     27.28 o 
   4  11   6      507.34      507.48     51.21 o 
   5  11   6       28.64       38.71     16.16 o 
   6  11   6        3.89      -27.03     27.03 o 
   7  11   6      106.12      114.63     39.91 o 
  -9  12   6       70.33      101.56     22.95 o 
  -8  12   6        7.63       51.87     25.04 o 
  -7  12   6      105.92       97.77     28.73 o 
  -6  12   6      504.97      539.23     48.41 o 
  -5  12   6      146.85      168.52     13.97 o 
  -4  12   6      146.88      135.89     13.27 o 
  -3  12   6        4.86        7.66      6.25 o 
  -2  12   6      315.14      304.95     15.21 o 
  -1  12   6        0.15       -4.52     19.85 o 
   0  12   6       49.69       36.33     17.11 o 
   1  12   6       30.34       25.84     17.06 o 
   2  12   6      271.74      259.55     25.45 o 
   3  12   6      365.14      375.05     29.34 o 
   4  12   6       19.82        3.99     15.86 o 
   5  12   6       22.19       13.87     16.96 o 
   6  12   6       35.86        7.08     30.03 o 
  -9  13   6       67.05       71.63     25.64 o 
  -8  13   6      189.62      203.84     36.12 o 
  -7  13   6      745.01      645.41     62.60 o 
  -6  13   6      250.11      219.53     35.52 o 
  -5  13   6      436.78      394.85     28.85 o 
  -4  13   6       22.25       16.86      9.88 o 
  -3  13   6       40.15       51.87     15.96 o 
  -2  13   6      695.34      685.44     24.85 o 
  -1  13   6        2.54       -2.36     10.80 o 
   0  13   6       10.14        2.00     14.07 o 
   1  13   6       30.12       21.85     15.96 o 
   2  13   6        2.08       -1.00     22.25 o 
   3  13   6      184.92      137.29     23.65 o 
   4  13   6        4.30      -16.86     16.86 o 
   5  13   6      164.85      130.00     36.72 o 
  -8  14   6      171.92      169.32     37.81 o 
  -7  14   6        0.01      -16.86     25.94 o 
  -6  14   6      241.48      242.47     41.31 o 
  -5  14   6       54.92      102.75     32.02 o 
  -4  14   6      115.95       93.98     18.96 o 
  -3  14   6        5.17       -2.99     14.07 o 
  -2  14   6       10.08       31.92     14.96 o 
  -1  14   6      178.83      146.37     23.65 o 
   0  14   6       79.73       79.91     20.85 o 
   1  14   6       28.97       56.96     23.84 o 
   2  14   6       35.50       55.07     19.25 o 
   3  14   6      259.91      197.57     26.64 o 
   4  14   6      162.72      200.24     28.63 o 
   5  14   6       90.99      112.63     44.89 o 
  -7  15   6        0.08       46.98     39.80 o 
  -6  15   6     1399.43     1660.20    131.40 o 
  -5  15   6        1.03      -12.07     25.04 o 
  -4  15   6      153.31      169.31     36.22 o 
  -3  15   6       28.10       25.84     15.06 o 
  -2  15   6       43.44       44.79     16.96 o 
  -1  15   6      133.75      192.26     27.14 o 
   0  15   6        2.27      -16.86     16.86 o 
   1  15   6       83.53      106.65     22.85 o 
   2  15   6       75.48       44.00     21.75 o 
   3  15   6       77.39       77.62     21.75 o 
   4  15   6       18.73       97.76     49.98 o 
  -6  16   6       19.29       66.94     35.11 o 
  -5  16   6       14.04       18.95     30.03 o 
  -4  16   6       85.90      101.56     36.91 o 
  -3  16   6        4.56        5.89     24.74 o 
  -2  16   6       34.37       27.83     18.95 o 
  -1  16   6       26.87       12.07     17.96 o 
   0  16   6       47.57       47.88     20.95 o 
   1  16   6        6.41        5.89     22.74 o 
   2  16   6      290.25      201.17     33.13 o 
   3  16   6       26.73        9.98     27.93 o 
  -5  17   6      650.77      500.44     63.59 o 
  -4  17   6       16.55      -31.82     31.82 o 
  -3  17   6      106.98      126.40     39.81 o 
  -2  17   6       50.99       78.81     35.91 o 
  -1  17   6      141.20      147.86     26.14 o 
   0  17   6       83.58       67.94     22.95 o 
   1  17   6       14.41      -19.85     20.85 o 
 -12   1   7      102.69      101.57     24.44 o 
 -11   1   7        0.05        5.27     19.42 o 
 -10   1   7       85.64       63.85     21.45 o 
  -9   1   7       44.99       45.70      8.58 o 
  -8   1   7      251.16      191.45     11.11 o 
  -7   1   7       59.25       53.87      9.03 o 
  -6   1   7       38.41       47.78      6.73 o 
  -5   1   7      475.11      443.18     16.86 o 
  -4   1   7     1254.97     1189.26     30.83 o 
  -3   1   7        0.23       -4.52      6.38 o 
  -2   1   7        4.66      -17.06     17.06 o 
  -1   1   7      544.34      552.12     21.66 o 
   0   1   7      212.62      209.37     19.16 o 
   1   1   7       26.85       22.37      8.87 o 
   2   1   7       42.11       47.91     10.62 o 
   3   1   7       44.78       47.59     11.97 o 
   4   1   7      323.14      317.58     13.47 o 
   5   1   7       37.29       -1.18     18.90 o 
   6   1   7      219.17      221.00     35.47 o 
   7   1   7      251.87      293.65     27.85 o 
   8   1   7      255.13      277.24     55.58 o 
 -12   2   7       70.14       86.14     22.41 o 
 -11   2   7        0.58       21.12     38.95 o 
 -10   2   7      303.68      254.00     27.00 o 
  -9   2   7       93.63       85.66     19.40 o 
  -8   2   7       54.38       51.43     11.57 o 
  -7   2   7      792.82      763.35     24.60 o 
  -6   2   7      257.26      272.90     12.44 o 
  -5   2   7      100.12      101.01      9.41 o 
  -4   2   7        8.92       19.30      6.41 o 
  -3   2   7       76.81       78.69      8.83 o 
  -2   2   7      168.78      197.62      8.47 o 
  -1   2   7      999.30      907.84     28.15 o 
   0   2   7       90.64       67.19     17.11 o 
   1   2   7        3.72       12.70     15.46 o 
   2   2   7        1.17        8.94      6.25 o 
   3   2   7      162.68      168.61      9.68 o 
   4   2   7     3299.83     3538.30     71.51 o 
   5   2   7     1269.53     1305.69     38.38 o 
   6   2   7       85.93       64.82     18.28 o 
   7   2   7      352.34      349.50     31.23 o 
   8   2   7       38.96       58.86     32.92 o 
 -12   3   7       42.14       29.27     24.49 o 
 -11   3   7        0.20      -10.79     10.79 o 
 -10   3   7       29.19       15.91     19.90 o 
  -9   3   7      224.33      231.73     20.16 o 
  -8   3   7        2.59        2.01      5.76 o 
  -7   3   7      379.88      360.12     13.03 o 
  -6   3   7      807.04      794.87     20.98 o 
  -5   3   7      612.90      599.64     38.75 o 
  -4   3   7       99.92       79.41      8.08 o 
  -3   3   7       23.14       14.86      6.98 o 
  -2   3   7       14.32       10.20      4.98 o 
  -1   3   7       30.81       44.72      7.48 o 
   0   3   7      132.53      162.47     10.66 o 
   1   3   7        0.23       -2.86      9.43 o 
   2   3   7      424.58      444.88     16.32 o 
   3   3   7      589.54      602.57     27.86 o 
   4   3   7      107.74      112.19     13.31 o 
   5   3   7      224.53      213.33     21.75 o 
   6   3   7        9.95       -0.71     25.39 o 
   7   3   7      315.51      346.06     32.02 o 
   8   3   7       14.14       -2.70      9.35 o 
 -12   4   7       12.63       26.97     14.54 o 
 -11   4   7      587.44      672.47     65.88 o 
 -10   4   7       86.91      108.16     26.49 o 
  -9   4   7      103.17      103.71     51.93 o 
  -8   4   7       55.91       34.03      5.94 o 
  -7   4   7      294.29      291.04     14.17 o 
  -6   4   7      478.40      524.52     17.27 o 
  -5   4   7      301.03      336.95     13.13 o 
  -4   4   7      134.50      102.30      8.13 o 
  -3   4   7      704.45      798.31     30.37 o 
  -2   4   7      704.88      673.51     17.95 o 
  -1   4   7        0.80        3.16      3.65 o 
   0   4   7      322.00      419.81     16.82 o 
   1   4   7      147.65      151.17     12.00 o 
   2   4   7      281.51      302.35     19.96 o 
   3   4   7       79.21       89.96      7.05 o 
   4   4   7       86.02       89.41     14.91 o 
   5   4   7      429.84      409.18     22.00 o 
   6   4   7      306.10      274.52     63.42 o 
   7   4   7      105.10      133.99     30.38 o 
   8   4   7       89.97      116.40     22.18 o 
 -12   5   7      158.05      142.57     22.65 o 
 -11   5   7      156.63      172.06     22.55 o 
 -10   5   7       63.67       58.95     16.36 o 
  -9   5   7       45.89       24.15     15.91 o 
  -8   5   7       12.29       28.84     13.87 o 
  -7   5   7       98.90       99.58      6.53 o 
  -6   5   7     1044.34     1070.93     28.98 o 
  -5   5   7      278.42      280.15     13.81 o 
  -4   5   7     2722.50     2637.06     53.13 o 
  -3   5   7        1.32       -2.93      8.53 o 
  -2   5   7      468.11      471.29     15.43 o 
  -1   5   7        0.08        0.77     17.86 o 
   0   5   7      110.54      127.93     19.71 o 
   1   5   7      141.08      130.08     14.17 o 
   2   5   7      929.41      963.48     41.60 o 
   3   5   7      206.39      189.08     29.74 o 
   4   5   7       53.44       50.47     13.30 o 
   5   5   7        4.64       11.23     14.41 o 
   6   5   7       88.19       91.60     24.04 o 
   7   5   7      118.91      120.92     23.01 o 
   8   5   7       13.60       -3.98     20.09 o 
 -11   6   7        5.62       33.02     22.84 o 
 -10   6   7        0.01        9.04     12.83 o 
  -9   6   7       26.04       27.90     31.27 o 
  -8   6   7       69.89       96.56     13.36 o 
  -7   6   7       59.86       47.21      5.06 o 
  -6   6   7      189.87      187.13      9.94 o 
  -5   6   7        1.93       -5.02     10.97 o 
  -4   6   7     1165.83     1124.21     33.01 o 
  -3   6   7        0.60       14.30      8.56 o 
  -2   6   7      193.47      172.71     14.35 o 
  -1   6   7       76.24       74.57     17.06 o 
   0   6   7        1.03       -7.65      7.65 o 
   1   6   7      536.68      537.00     23.94 o 
   2   6   7      233.96      220.41     19.31 o 
   3   6   7      659.56      721.14     35.25 o 
   4   6   7     1297.53     1320.55     55.67 o 
   5   6   7        6.98       -7.08     16.06 o 
   6   6   7       44.21       65.69     24.39 o 
   7   6   7      120.55       91.77     19.90 o 
 -11   7   7      262.33      321.90     29.44 o 
 -10   7   7       84.43       74.92     18.06 o 
  -9   7   7       20.33        5.89     13.87 o 
  -8   7   7       72.64       89.79     16.76 o 
  -7   7   7      106.98       82.71      9.18 o 
  -6   7   7      269.30      248.49     13.97 o 
  -5   7   7     1746.97     1764.23     53.12 o 
  -4   7   7      529.78      542.34     26.46 o 
  -3   7   7       40.06       41.90     11.07 o 
  -2   7   7       56.61       45.26      9.76 o 
  -1   7   7       36.93       46.99     10.11 o 
   0   7   7        0.75       16.35     13.84 o 
   1   7   7      318.57      298.05     18.80 o 
   2   7   7      120.49      127.63     20.40 o 
   3   7   7       43.00       41.65     12.50 o 
   4   7   7      161.40      138.16     16.57 o 
   5   7   7      174.36      190.57     23.55 o 
   6   7   7       39.03       14.84     19.40 o 
   7   7   7      167.64      203.94     27.39 o 
 -11   8   7       11.71       -2.99     17.96 o 
 -10   8   7       22.95       48.68     19.85 o 
  -9   8   7        0.40       -3.99     13.97 o 
  -8   8   7       14.28      -15.86     15.86 o 
  -7   8   7      663.58      699.53     21.77 o 
  -6   8   7       37.53       27.83      8.98 o 
  -5   8   7      131.87      157.24     11.87 o 
  -4   8   7       17.74       23.04      6.09 o 
  -3   8   7       91.03      106.05     14.97 o 
  -2   8   7     1399.84     1403.99     54.49 o 
  -1   8   7       16.11       -5.01      8.14 o 
   0   8   7      285.72      235.23     15.77 o 
   1   8   7      199.11      171.06     14.63 o 
   2   8   7       48.93       45.09     12.16 o 
   3   8   7      687.62      605.93     78.58 o 
   4   8   7      104.86       92.78     28.03 o 
   5   8   7       24.55       40.70     19.75 o 
   6   8   7       10.83       20.95     26.04 o 
   7   8   7       72.60      139.62     24.26 o 
 -11   9   7       19.01        4.99     22.15 o 
 -10   9   7      164.97      264.60     28.73 o 
  -9   9   7      103.33      113.93     22.25 o 
  -8   9   7        1.84       -7.88     17.96 o 
  -7   9   7      753.07      634.29     27.06 o 
  -6   9   7      876.36      884.44     31.96 o 
  -5   9   7      313.37      318.56     15.77 o 
  -4   9   7        1.88       -1.00      7.08 o 
  -3   9   7       12.83       12.07     12.97 o 
  -2   9   7      765.35      755.95     38.25 o 
  -1   9   7      486.67      402.55     42.63 o 
   0   9   7      246.03      229.84     37.07 o 
   1   9   7        2.84       -2.99     16.06 o 
   2   9   7      208.01      190.59     20.06 o 
   3   9   7       87.46      116.03     19.06 o 
   4   9   7       14.70       23.04     22.15 o 
   5   9   7       37.69       36.81     18.75 o 
   6   9   7       31.73        7.88     25.74 o 
   7   9   7      177.87      178.82     34.82 o 
 -10  10   7       82.70      112.63     22.15 o 
  -9  10   7      232.60      193.18     35.12 o 
  -8  10   7      196.88      225.10     36.02 o 
  -7  10   7      208.74      252.45     34.13 o 
  -6  10   7      684.65      766.24     31.45 o 
  -5  10   7      110.94      109.95     15.86 o 
  -4  10   7       22.03       18.95      7.98 o 
  -3  10   7       61.09       57.96      9.18 o 
  -2  10   7      350.55      324.19     25.90 o 
  -1  10   7      869.06      936.63     33.91 o 
   0  10   7        0.44       -3.00     10.73 o 
   1  10   7      408.49      382.48     28.45 o 
   2  10   7      261.20      241.59     22.55 o 
   3  10   7      166.20      155.65     21.25 o 
   4  10   7       31.29        7.08     19.15 o 
   5  10   7       15.24       24.94     19.85 o 
   6  10   7        0.28       -2.99     29.13 o 
 -10  11   7       28.62       12.97     20.05 o 
  -9  11   7      148.76      166.92     23.65 o 
  -8  11   7      109.74      118.02     33.62 o 
  -7  11   7      272.34      326.51     44.51 o 
  -6  11   7      359.45      353.30     27.35 o 
  -5  11   7       43.42       36.01      9.08 o 
  -4  11   7        0.06       10.97     10.87 o 
  -3  11   7       10.69       -2.16      7.93 o 
  -2  11   7      627.24      642.24     41.19 o 
  -1  11   7        4.05       -9.33     12.36 o 
   0  11   7       89.10       76.99     23.00 o 
   1  11   7        1.35        0.00      9.98 o 
   2  11   7      430.49      494.66     32.34 o 
   3  11   7        0.74       -5.89     15.86 o 
   4  11   7        2.06       -9.98     30.92 o 
   5  11   7       12.22       19.85     20.85 o 
   6  11   7       31.46       28.83     29.83 o 
  -9  12   7       56.84       85.10     26.24 o 
  -8  12   7      369.94      438.71     49.00 o 
  -7  12   7       56.52       85.10     29.13 o 
  -6  12   7      139.27      203.83     35.22 o 
  -5  12   7      540.41      494.74     30.95 o 
  -4  12   7       13.08       21.85     10.97 o 
  -3  12   7       81.06       51.88      9.98 o 
  -2  12   7      140.65      132.99     14.53 o 
  -1  12   7       60.87       54.17     14.52 o 
   0  12   7        1.77        2.99     15.06 o 
   1  12   7       27.45       -9.98     16.96 o 
   2  12   7      206.99      169.33     28.74 o 
   3  12   7      252.87      196.68     24.85 o 
   4  12   7       43.54       45.69     17.96 o 
   5  12   7      188.51      140.28     36.72 o 
  -8  13   7       36.09       13.87     26.83 o 
  -7  13   7        8.23       -5.89     25.84 o 
  -6  13   7       83.19       47.89     27.14 o 
  -5  13   7       37.14       36.81     26.04 o 
  -4  13   7      679.74      733.24     44.53 o 
  -3  13   7      111.39       98.97     18.26 o 
  -2  13   7        0.90       36.01     15.96 o 
  -1  13   7      282.34      304.06     28.64 o 
   0  13   7        1.37       23.04     20.95 o 
   1  13   7        0.66       -9.98     18.95 o 
   2  13   7      148.06      171.01     24.74 o 
   3  13   7       32.29       16.86     19.95 o 
   4  13   7        2.50        7.08     18.06 o 
  -8  14   7      392.22      386.12     62.07 o 
  -7  14   7      818.74      859.91     83.37 o 
  -6  14   7       26.38        2.00     27.13 o 
  -5  14   7      256.98      344.96     55.18 o 
  -4  14   7        0.49       -9.98     38.90 o 
  -3  14   7      170.05      176.00     22.65 o 
  -2  14   7      195.31      218.51     25.24 o 
  -1  14   7       91.65       38.71     18.06 o 
   0  14   7       45.52       46.99     20.75 o 
   1  14   7       88.14       38.71     18.86 o 
   2  14   7        9.16        8.98     18.95 o 
   3  14   7      108.30       72.73     22.05 o 
   4  14   7        2.60      -12.97     30.92 o 
  -7  15   7       17.30       33.82     29.03 o 
  -6  15   7        2.85       26.83     27.83 o 
  -5  15   7      355.21      323.14     52.19 o 
  -4  15   7      126.89       71.63     43.90 o 
  -3  15   7       60.80       47.89     31.92 o 
  -2  15   7      127.70       74.93     21.85 o 
  -1  15   7      151.27      192.26     24.54 o 
   0  15   7        1.82        7.08     19.15 o 
   1  15   7       30.36       -7.88     22.94 o 
   2  15   7       99.95       41.90     20.85 o 
   3  15   7      215.41      190.58     32.23 o 
  -5  16   7      315.03      447.96     69.55 o 
  -4  16   7        6.11       81.00     47.18 o 
  -3  16   7       87.90       99.66     37.81 o 
  -2  16   7       78.53      100.86     38.11 o 
  -1  16   7       22.87       50.98     24.84 o 
   0  16   7      433.76      458.80     43.32 o 
   1  16   7       17.72       24.94     24.94 o 
  -3  17   7       47.12       -7.08     35.02 o 
  -2  17   7       68.58       48.68     35.71 o 
  -1  17   7        9.61      -29.93     29.93 o 
 -12   0   8      646.08      841.25     93.44 o 
 -11   0   8       35.04       81.60     30.83 o 
 -10   0   8      547.18      560.01     52.31 o 
  -9   0   8      171.17      136.59     14.77 o 
  -8   0   8       29.73       36.81     11.87 o 
  -7   0   8      201.74      173.53     13.27 o 
  -6   0   8       24.95        4.99      8.08 o 
  -5   0   8     1238.25     1200.79     35.09 o 
  -4   0   8     6578.59     6645.05    150.17 o 
  -3   0   8        0.52      -13.87     13.87 o 
   0   0   8       78.80       89.79     13.77 o 
   1   0   8      752.88      800.03     41.15 o 
   2   0   8        4.33       28.83     20.05 o 
   3   0   8       24.65       25.84     11.87 o 
   4   0   8       59.03       65.84     13.87 o 
   5   0   8       78.59       76.02     24.24 o 
   6   0   8      496.43      421.72     45.42 o 
   7   0   8      258.99      176.82     36.92 o 
 -12   1   8       34.82       14.68     21.45 o 
 -11   1   8       48.87       44.44     22.56 o 
 -10   1   8       63.87       43.05     20.74 o 
  -9   1   8       58.95       41.51     10.51 o 
  -8   1   8        9.57        2.03      7.79 o 
  -7   1   8       17.66       10.45      5.96 o 
  -6   1   8      181.54      229.10     23.80 o 
  -5   1   8     2093.75     2067.31     50.90 o 
  -4   1   8     1415.96     1380.86     51.05 o 
  -3   1   8      271.72      269.74     13.86 o 
  -2   1   8      725.47      674.16     64.03 o 
  -1   1   8       97.08       91.64     10.34 o 
   0   1   8       13.03        3.88      8.68 o 
   1   1   8       13.08       17.44     12.97 o 
   2   1   8      116.08      131.60     17.24 o 
   3   1   8       15.25        5.60     38.75 o 
   4   1   8        0.89        1.90      7.38 o 
   5   1   8       41.50       29.03     16.24 o 
   6   1   8      204.96      166.78     21.48 o 
   7   1   8       67.34       84.97     24.70 o 
 -12   2   8        7.85        4.84     21.43 o 
 -11   2   8       21.67       -1.05     19.05 o 
 -10   2   8       82.13       61.84     20.03 o 
  -9   2   8      175.58      119.74     16.46 o 
  -8   2   8       48.61       13.20     17.96 o 
  -7   2   8      126.75      114.10     19.99 o 
  -6   2   8        6.75       -1.21      5.94 o 
  -5   2   8      235.84      231.64     13.38 o 
  -4   2   8        7.43       18.38      7.69 o 
  -3   2   8      237.89      231.81     18.01 o 
  -2   2   8      555.58      559.37     17.24 o 
  -1   2   8       36.40       55.42     10.14 o 
   0   2   8       38.96       38.36      8.57 o 
   1   2   8        0.19        9.11      9.50 o 
   2   2   8        1.13        5.59     10.47 o 
   3   2   8      535.14      534.73     24.34 o 
   4   2   8      209.63      202.31     20.95 o 
   5   2   8     5455.45     5827.26    441.98 o 
   6   2   8        2.91       33.78     19.92 o 
   7   2   8      138.85      206.65     28.81 o 
 -12   3   8       28.45       47.03     23.57 o 
 -11   3   8       62.68       70.55     21.47 o 
 -10   3   8        2.68      -11.88     16.07 o 
  -9   3   8      834.14      711.35     30.76 o 
  -8   3   8       72.31       61.14      6.60 o 
  -7   3   8      176.74      143.73      8.85 o 
  -6   3   8      506.04      479.32     17.53 o 
  -5   3   8     1458.83     1455.11     45.77 o 
  -4   3   8     2711.37     2766.55     57.65 o 
  -3   3   8        6.32        9.39      7.09 o 
  -2   3   8       32.59       30.65      5.44 o 
  -1   3   8      106.21       99.76      7.74 o 
   0   3   8      184.59      183.67     15.82 o 
   1   3   8      927.82     1008.45     35.12 o 
   2   3   8       78.86       86.80     15.86 o 
   3   3   8       50.44       54.42     12.47 o 
   4   3   8      182.29      174.45     21.52 o 
   5   3   8      550.29      576.03     37.15 o 
   6   3   8      226.42      279.67     32.65 o 
   7   3   8       41.07       24.25     19.74 o 
 -12   4   8      242.80      285.57     53.38 o 
 -11   4   8        9.08        2.41     16.96 o 
 -10   4   8      247.08      184.74     35.47 o 
  -9   4   8      245.95      193.86     40.11 o 
  -8   4   8       28.92       29.95     32.77 o 
  -7   4   8      260.62      289.25     40.47 o 
  -6   4   8      584.15      600.09     45.48 o 
  -5   4   8      117.08       96.76     11.13 o 
  -4   4   8      149.39      143.80     18.21 o 
  -3   4   8        0.24       12.94      7.53 o 
  -2   4   8      543.05      496.66     16.23 o 
  -1   4   8        0.15        1.30      7.93 o 
   0   4   8       49.47       37.57     18.41 o 
   1   4   8      620.52      689.58     51.42 o 
   2   4   8       46.59       48.68     16.76 o 
   3   4   8        6.05       -2.00     14.07 o 
   4   4   8      274.41      311.43     39.72 o 
   5   4   8        4.36       23.78     16.53 o 
   6   4   8      265.28      284.51     44.21 o 
   7   4   8       11.57       49.61     23.89 o 
 -11   5   8      125.67      159.73     19.60 o 
 -10   5   8        0.49      -12.42     12.42 o 
  -9   5   8        2.61       17.66     12.42 o 
  -8   5   8       26.67       10.79     15.41 o 
  -7   5   8      371.88      338.92     13.62 o 
  -6   5   8     1312.02     1318.82     39.50 o 
  -5   5   8      531.36      505.53     24.02 o 
  -4   5   8        4.96       -6.47      6.47 o 
  -3   5   8       61.55       61.55      8.86 o 
  -2   5   8       64.09       53.67      7.88 o 
  -1   5   8       97.93      106.65     20.85 o 
   0   5   8       50.11       47.89     14.86 o 
   1   5   8        6.11       -4.99     13.07 o 
   2   5   8      288.81      292.10     23.75 o 
   3   5   8      327.17      311.87     26.75 o 
   4   5   8        0.45        0.00      9.98 o 
   5   5   8      208.03      298.24     28.75 o 
   6   5   8        3.81       -8.99     16.93 o 
   7   5   8      100.96       94.16     30.56 o 
 -11   6   8       97.89       90.66     17.76 o 
 -10   6   8       71.40       50.47     18.34 o 
  -9   6   8      228.97      228.16     25.74 o 
  -8   6   8       37.50       24.66      8.88 o 
  -7   6   8      187.19      187.10     11.47 o 
  -6   6   8     1739.07     1880.84     53.40 o 
  -5   6   8        1.00        2.36      6.34 o 
  -4   6   8       13.06        6.80      7.64 o 
  -3   6   8       39.79       40.70     14.07 o 
  -2   6   8        1.27       -3.99     10.97 o 
  -1   6   8       20.33       13.87     17.86 o 
   0   6   8       54.82       71.63     14.96 o 
   1   6   8       14.50       37.91     14.76 o 
   2   6   8      613.45      576.69     33.35 o 
   3   6   8      505.88      521.78     30.35 o 
   4   6   8       10.48       18.95     18.95 o 
   5   6   8       57.99       39.42     18.19 o 
   6   6   8       73.99       50.06     33.52 o 
   7   6   8      175.33      209.59     27.61 o 
 -11   7   8        9.47       30.92     22.84 o 
 -10   7   8       65.50       90.98     21.65 o 
  -9   7   8       94.80       91.58     18.76 o 
  -8   7   8      109.17      159.63     24.74 o 
  -7   7   8      448.88      429.51     18.37 o 
  -6   7   8      963.67      967.28     43.25 o 
  -5   7   8      189.69      184.50     17.16 o 
  -4   7   8      442.62      412.66     25.65 o 
  -3   7   8      332.41      305.21     26.45 o 
  -2   7   8        0.21        2.00     12.07 o 
  -1   7   8      335.74      332.25     24.15 o 
   0   7   8       23.46       28.83     12.87 o 
   1   7   8        5.25       -3.99     11.97 o 
   2   7   8       81.70       71.63     17.16 o 
   3   7   8      283.41      269.84     25.95 o 
   4   7   8      184.69      226.10     25.64 o 
   5   7   8       13.40       20.95     21.95 o 
   6   7   8       56.38       69.29     24.82 o 
 -11   8   8      267.18      342.66     49.09 o 
 -10   8   8      210.23      248.45     31.83 o 
  -9   8   8       63.29       67.94     18.76 o 
  -8   8   8      127.50      128.60     22.95 o 
  -7   8   8        9.60        7.88      9.98 o 
  -6   8   8      111.43      122.92     14.67 o 
  -5   8   8      430.72      403.76     25.35 o 
  -4   8   8      692.43      729.96     34.15 o 
  -3   8   8       82.03       69.04     14.17 o 
  -2   8   8      224.88       78.83     16.86 o 
  -1   8   8      241.15      232.81     21.26 o 
   0   8   8       14.70       50.08     20.15 o 
   1   8   8      202.48      200.26     20.56 o 
   2   8   8       24.53       14.86     17.76 o 
   3   8   8       54.38       19.85     17.96 o 
   4   8   8      221.35      165.24     22.75 o 
   5   8   8        0.10      -12.97     17.96 o 
   6   8   8       27.17       11.83     35.86 o 
 -10   9   8      547.57      634.04     46.12 o 
  -9   9   8        7.38      -12.97     25.04 o 
  -8   9   8      559.66      587.27     55.10 o 
  -6   9   8       97.71       94.68     11.67 o 
  -5   9   8      330.22      355.69     25.05 o 
  -4   9   8       23.97        9.98     11.97 o 
  -3   9   8      170.49      188.78     30.33 o 
  -2   9   8        4.29        7.88     12.97 o 
  -1   9   8      130.32      151.75     21.05 o 
   0   9   8      300.46      280.33     26.45 o 
   1   9   8       62.66       81.61     17.66 o 
   2   9   8        1.53        1.00     15.16 o 
   3   9   8       65.69       59.86     21.95 o 
   4   9   8        0.01       -7.08     18.06 o 
   5   9   8        8.69       27.83     22.94 o 
   6   9   8      120.25       96.47     34.72 o 
 -10  10   8        2.88       26.83     21.95 o 
  -9  10   8       55.83       87.99     24.84 o 
  -8  10   8      210.83      201.16     35.82 o 
  -7  10   8       30.64      -19.85     23.94 o 
  -6  10   8      109.98       61.86     15.86 o 
  -5  10   8       52.25       51.88     15.96 o 
  -4  10   8        7.47       29.83     14.86 o 
  -3  10   8       30.07       25.84     12.87 o 
  -2  10   8      493.09      398.69     31.54 o 
  -1  10   8      387.84      460.11     29.84 o 
   0  10   8      327.16      366.46     29.04 o 
   1  10   8        0.49       18.95     17.06 o 
   2  10   8        0.21        2.99     16.06 o 
   3  10   8      209.91      169.33     32.93 o 
   4  10   8        2.72       12.97     17.96 o 
   5  10   8       23.14       21.85     19.75 o 
  -9  11   8       23.13        3.99     22.84 o 
  -8  11   8      115.76      107.95     30.83 o 
  -7  11   8      592.28      593.38     60.00 o 
  -6  11   8      557.50      566.01     55.60 o 
  -5  11   8       17.42        1.00     11.07 o 
  -4  11   8       10.11       41.90     15.16 o 
  -3  11   8       73.86       70.63     19.15 o 
  -2  11   8      340.27      362.87     27.64 o 
  -1  11   8      317.84      205.68     26.25 o 
   0  11   8        0.27       26.83     23.84 o 
   1  11   8      128.89      114.64     31.83 o 
   2  11   8        5.90       43.99     18.85 o 
   3  11   8       44.09       55.07     20.15 o 
   4  11   8       82.66       96.47     26.64 o 
   5  11   8        8.31       61.85     44.69 o 
  -9  12   8      115.60      113.93     33.02 o 
  -8  12   8        5.91       -8.98     37.01 o 
  -7  12   8      130.40      118.03     33.62 o 
  -6  12   8      176.32      122.92     33.62 o 
  -5  12   8       14.07       59.85     26.93 o 
  -4  12   8      167.29      138.79     20.05 o 
  -3  12   8       25.45       52.77     16.96 o 
  -2  12   8       67.05       87.99     20.75 o 
  -1  12   8      936.47      745.58     53.53 o 
   0  12   8        3.08      -19.05     19.05 o 
   1  12   8      112.88       89.79     26.94 o 
   2  12   8      428.44      410.10     35.83 o 
   3  12   8       94.26       76.52     22.15 o 
   4  12   8       25.10       46.99     29.03 o 
  -8  13   8      105.19       85.10     33.82 o 
  -7  13   8       36.92        5.89     26.74 o 
  -6  13   8      109.13      201.13     46.59 o 
  -5  13   8       18.41      -15.86     25.94 o 
  -4  13   8        8.98       -4.99     35.01 o 
  -3  13   8       13.15       14.86     14.86 o 
  -2  13   8      106.17      113.93     22.95 o 
  -1  13   8      282.02      212.95     25.85 o 
   0  13   8       54.08       61.85     19.85 o 
   1  13   8       36.37       87.99     20.75 o 
   2  13   8      174.67      144.87     25.84 o 
   3  13   8        0.00       13.87     24.94 o 
  -7  14   8       48.79       26.84     33.72 o 
  -6  14   8       78.30       99.66     35.91 o 
  -5  14   8      524.64      613.57     65.78 o 
  -4  14   8        8.78       10.97     28.93 o 
  -3  14   8       52.51       79.91     46.89 o 
  -2  14   8       81.44       53.67     24.04 o 
  -1  14   8      207.46      224.20     34.02 o 
   0  14   8      373.95      387.32     53.49 o 
   1  14   8      235.20      239.57     42.01 o 
   2  14   8      148.18      162.83     29.83 o 
  -6  15   8        0.79       26.83     36.01 o 
  -5  15   8      116.35      130.00     41.80 o 
  -4  15   8      104.25      101.56     38.81 o 
  -3  15   8        6.08       56.06     35.01 o 
  -2  15   8        1.18      -29.83     32.82 o 
  -1  15   8      152.22      136.59     26.54 o 
   0  15   8       44.33       -3.99     20.85 o 
   1  15   8       75.00       72.73     25.84 o 
  -4  16   8      686.20      721.29     86.55 o 
  -3  16   8        1.02       29.83     36.91 o 
  -2  16   8      196.66      258.52     60.96 o 
  -1  16   8        6.38      -33.82     33.82 o 
 -11   1   9       46.71       43.84     22.86 o 
 -10   1   9        0.15      -16.88     16.88 o 
  -9   1   9       21.74       12.91     17.30 o 
  -8   1   9      155.61      162.43     14.71 o 
  -7   1   9      102.77      122.80     15.83 o 
  -6   1   9       72.48       57.80     12.83 o 
  -5   1   9      368.79      366.18     18.76 o 
  -4   1   9     3000.60     3066.27    140.23 o 
  -3   1   9     1109.08     1182.43     47.77 o 
  -2   1   9      169.99      186.19     18.96 o 
  -1   1   9       26.83       18.95     14.07 o 
   0   1   9       23.00       30.92     14.07 o 
   1   1   9       98.75       87.73     16.84 o 
   2   1   9       73.83       89.76     24.54 o 
   3   1   9      479.78      537.17     33.03 o 
   4   1   9       68.95       54.03     29.98 o 
   5   1   9      137.45      113.70     28.41 o 
   6   1   9      332.73      358.33     33.78 o 
 -11   2   9       18.47       28.46     23.27 o 
 -10   2   9      206.58      172.98     53.73 o 
  -9   2   9       23.71       18.42     19.47 o 
  -8   2   9       32.07       20.41      6.51 o 
  -7   2   9      149.42      173.56     13.62 o 
  -6   2   9      177.24      197.29     14.41 o 
  -5   2   9      476.15      468.51     20.67 o 
  -4   2   9      449.40      445.39     26.00 o 
  -3   2   9       31.57       33.00      8.88 o 
  -2   2   9       17.14       20.65      6.55 o 
  -1   2   9       45.63       58.86     15.06 o 
   0   2   9        2.82       -7.08     18.06 o 
   1   2   9      112.19      118.03     17.86 o 
   2   2   9       26.91       36.50     13.57 o 
   3   2   9       83.57      136.23     19.79 o 
   4   2   9        0.79       18.94     26.83 o 
   5   2   9      415.23      498.28     36.90 o 
   6   2   9      214.17      217.22     31.43 o 
 -11   3   9      239.37      241.69     29.95 o 
 -10   3   9        2.18        1.15     14.46 o 
  -9   3   9        4.58        2.57     14.24 o 
  -8   3   9        8.55       -0.77     13.87 o 
  -7   3   9       31.73       17.52      6.72 o 
  -6   3   9      288.84      291.96     14.28 o 
  -5   3   9      822.20      848.87     29.97 o 
  -4   3   9     2273.84     2385.42     95.91 o 
  -3   3   9      116.28      111.05     10.54 o 
  -2   3   9       94.25       79.70      9.23 o 
  -1   3   9      168.33      156.34     17.96 o 
   0   3   9      120.32       87.73     17.01 o 
   1   3   9        5.72       15.45      5.48 o 
   2   3   9        1.62        7.88     16.86 o 
   3   3   9       28.33       36.67     16.53 o 
   4   3   9        0.66       34.36     17.49 o 
   5   3   9      341.25      362.06     32.64 o 
   6   3   9        7.20       28.02     20.38 o 
 -11   4   9      393.13      462.63     52.79 o 
 -10   4   9       15.51       19.30     17.28 o 
  -9   4   9       26.01       -6.81     14.27 o 
  -8   4   9      231.44      180.33     28.84 o 
  -7   4   9        0.26       10.45     14.96 o 
  -6   4   9       17.70        7.49      7.48 o 
  -5   4   9      184.15      181.29     13.05 o 
  -4   4   9      384.88      367.77     18.84 o 
  -3   4   9      291.42      307.33     15.26 o 
  -2   4   9       53.69       36.81     16.86 o 
  -1   4   9      304.96      318.65     14.07 o 
   0   4   9     1497.54     1473.51     60.69 o 
   1   4   9       15.58       24.94     14.86 o 
   2   4   9      440.09      453.46     32.34 o 
   3   4   9      334.63      336.92     28.94 o 
   4   4   9      119.49      116.93     23.85 o 
   5   4   9      470.72      548.20     40.75 o 
   6   4   9        7.16       21.38     20.13 o 
 -11   5   9        0.42       12.44     20.34 o 
 -10   5   9        6.79       -5.77     22.00 o 
  -9   5   9      104.56      124.12     21.22 o 
  -8   5   9       44.38       36.53      7.43 o 
  -7   5   9      682.35      663.75     39.69 o 
  -6   5   9      175.38      192.11     16.70 o 
  -5   5   9        9.06       11.59     11.47 o 
  -4   5   9      520.89      458.57     38.83 o 
  -3   5   9        3.41        6.74      9.98 o 
  -2   5   9     1092.30     1094.56     33.27 o 
  -1   5   9      346.58      314.09     25.75 o 
   0   5   9        7.87       13.87     16.96 o 
   1   5   9      148.29      146.37     22.95 o 
   2   5   9        0.01      -30.03     30.03 o 
   3   5   9       28.99       25.84     17.06 o 
   4   5   9       13.79       36.60     19.14 o 
   5   5   9       72.14       92.69     21.99 o 
   6   5   9       63.00       44.91     21.14 o 
 -11   6   9       21.61       53.83     19.72 o 
 -10   6   9       13.84       23.91     16.04 o 
  -9   6   9       28.77       29.86     14.45 o 
  -8   6   9       64.86       30.83     23.94 o 
  -7   6   9       25.63       61.83     25.89 o 
  -6   6   9      135.73      106.11     28.53 o 
  -5   6   9      101.03      100.22     13.29 o 
  -4   6   9       57.02       73.26      9.71 o 
  -3   6   9       79.06       81.01     14.77 o 
  -2   6   9      222.67      228.91     28.64 o 
  -1   6   9       54.67       31.92     14.96 o 
   0   6   9       32.97       37.91     14.76 o 
   1   6   9      242.78      228.91     25.84 o 
   2   6   9       11.65        2.99     32.02 o 
   3   6   9       32.38       34.92     22.74 o 
   4   6   9      102.89      149.45     27.04 o 
   5   6   9       90.57       67.86     26.24 o 
   6   6   9      411.52      349.14     38.34 o 
 -10   7   9      122.29      126.41     22.05 o 
  -9   7   9        9.55       21.85     19.75 o 
  -8   7   9       15.89       23.25     13.47 o 
  -7   7   9        2.53      -13.47     13.47 o 
  -6   7   9       16.42       -1.01      8.57 o 
  -5   7   9     1006.54      973.19     57.14 o 
  -4   7   9      246.27      232.81     19.26 o 
  -3   7   9        4.70        2.00     17.06 o 
  -2   7   9      180.04      178.51     20.26 o 
  -1   7   9      600.49      596.55     33.95 o 
   0   7   9      606.75      537.93     32.25 o 
   1   7   9       38.05       30.93     18.95 o 
   2   7   9      170.34      194.96     23.85 o 
   3   7   9      155.99      178.49     34.62 o 
   4   7   9       63.94       64.84     19.85 o 
   5   7   9       16.61       32.26     21.47 o 
 -10   8   9       18.03       29.83     20.05 o 
  -9   8   9        1.05       10.97     16.96 o 
  -8   8   9      393.19      381.15     43.21 o 
  -7   8   9       13.19      -20.85     20.85 o 
  -6   8   9      336.21      328.84     21.76 o 
  -5   8   9       17.39        7.08     12.07 o 
  -4   8   9        7.01        7.08     16.06 o 
  -3   8   9       28.67       29.83     15.86 o 
  -2   8   9        0.94        3.99     20.85 o 
  -1   8   9       19.61        7.88     12.97 o 
   0   8   9       78.83       79.91     19.15 o 
   1   8   9        0.28        1.00     15.16 o 
   2   8   9      782.25      891.71     52.82 o 
   3   8   9       23.04       41.90     18.85 o 
   4   8   9        8.75      -12.07     17.96 o 
   5   8   9        1.41        7.08     19.15 o 
 -10   9   9       73.55      140.26     42.70 o 
  -9   9   9       18.10       20.95     21.95 o 
  -8   9   9       44.84       81.00     26.74 o 
  -6   9   9        8.48       34.91     26.83 o 
  -5   9   9        7.17       -9.98     10.97 o 
  -4   9   9      273.04      240.60     23.55 o 
  -3   9   9       33.85       42.70     16.06 o 
  -2   9   9      206.49      186.19     21.55 o 
  -1   9   9       28.09       19.85     14.86 o 
   0   9   9        6.27       21.85     15.06 o 
   1   9   9      125.81       97.77     19.95 o 
   2   9   9      369.51      343.91     33.93 o 
   3   9   9       49.14       44.79     24.14 o 
   4   9   9        0.03       26.83     18.95 o 
  -9  10   9      206.84      176.01     32.73 o 
  -8  10   9        1.67       -9.98     24.94 o 
  -7  10   9      381.45      511.68     57.19 o 
  -6  10   9        4.32      -24.94     34.02 o 
  -5  10   9       46.21       65.84     37.91 o 
  -4  10   9        0.76       19.85     14.86 o 
  -3  10   9      199.75      110.66     21.25 o 
  -2  10   9      416.69      361.71     38.43 o 
  -1  10   9        0.00        0.00      9.98 o 
   0  10   9       12.58       25.84     16.06 o 
   1  10   9        1.32        4.99     17.96 o 
   2  10   9        7.74       31.92     22.84 o 
   3  10   9      163.84      210.22     31.13 o 
   4  10   9       46.51       45.69     23.94 o 
  -8  11   9       54.36       77.61     45.09 o 
  -7  11   9      158.36      143.27     31.03 o 
  -6  11   9        0.73       -7.88     23.84 o 
  -5  11   9        2.17       24.94     25.84 o 
  -4  11   9       54.86       30.93     15.06 o 
  -3  11   9      138.37       90.99     18.66 o 
  -2  11   9      321.87      284.62     27.74 o 
  -1  11   9        8.28       29.83     23.84 o 
   0  11   9       59.14       62.85     20.05 o 
   1  11   9        5.33       18.95     17.86 o 
   2  11   9        5.09      -29.03     29.03 o 
   3  11   9        9.85        7.08     21.95 o 
  -8  12   9        0.69        0.00      9.98 o 
  -7  12   9       24.60      -12.07     27.03 o 
  -6  12   9       55.12       48.68     43.69 o 
  -5  12   9        0.28       -4.99     25.04 o 
  -4  12   9       65.94       56.07     41.10 o 
  -3  12   9      362.23      312.97     29.04 o 
  -2  12   9        3.03       -7.88     16.86 o 
  -1  12   9      137.49      167.71     23.75 o 
   0  12   9        0.53       19.85     25.84 o 
   1  12   9       48.41       23.94     26.93 o 
   2  12   9       39.35       55.07     21.05 o 
   3  12   9      267.28      233.79     34.72 o 
  -7  13   9        3.25       39.90     31.92 o 
  -6  13   9       26.14      -23.04     27.93 o 
  -5  13   9        0.05       27.83     33.02 o 
  -4  13   9      264.23      310.73     52.39 o 
  -3  13   9       12.80       -3.99     31.82 o 
  -2  13   9        4.04      -17.96     17.96 o 
  -1  13   9      142.91      106.65     22.85 o 
   0  13   9      174.80      161.23     25.64 o 
   1  13   9      309.10      321.92     36.32 o 
   2  13   9       37.53       51.87     22.74 o 
  -6  14   9      329.61      335.70     60.17 o 
  -5  14   9      163.75      149.46     41.70 o 
  -4  14   9      107.72       50.08     37.11 o 
  -3  14   9       11.78      -26.83     36.01 o 
  -2  14   9        1.56      -20.95     28.93 o 
  -1  14   9      196.34      160.44     32.03 o 
   0  14   9       29.94       50.08     25.04 o 
   1  14   9        0.68      -16.86     25.94 o 
  -3  15   9      137.53      182.78     46.09 o 
  -2  15   9        3.55      -24.94     31.82 o 
 -11   0  10       41.99       76.02     31.92 o 
 -10   0  10      143.41       82.71     32.23 o 
  -9   0  10        0.01      -16.86     22.84 o 
  -8   0  10      176.62      157.25     20.55 o 
  -7   0  10      228.11      245.47     21.75 o 
  -6   0  10        0.44      -21.05     21.05 o 
  -5   0  10       53.12       76.52     13.77 o 
  -4   0  10     1636.14     1904.33     91.10 o 
  -2   0  10      572.82      607.42     48.32 o 
  -1   0  10       37.10       45.69     20.95 o 
   0   0  10        0.04      -18.95     20.95 o 
   1   0  10      121.00       56.07     26.94 o 
   2   0  10       31.39       17.96     25.94 o 
   3   0  10      129.85      156.44     35.52 o 
   4   0  10      923.76     1022.74     78.79 o 
   5   0  10       41.14       81.60     41.70 o 
 -11   1  10      107.02      104.70     29.27 o 
 -10   1  10      122.52      125.95     22.61 o 
  -9   1  10       98.87       99.03     35.92 o 
  -8   1  10      113.08      108.92     18.86 o 
  -7   1  10       78.56      108.70     20.94 o 
  -6   1  10      597.96      601.38     23.53 o 
  -5   1  10       86.49       97.86     15.41 o 
  -4   1  10      418.58      416.53     24.45 o 
  -3   1  10     2306.34     2352.14     85.64 o 
  -2   1  10      210.40      274.01     21.95 o 
  -1   1  10        0.44       13.87     12.97 o 
   0   1  10       12.94        8.94     14.84 o 
   1   1  10        0.11       28.35     20.13 o 
   2   1  10      155.06      147.11     23.02 o 
   3   1  10       31.07       37.73     66.24 o 
   4   1  10        6.35        5.21     18.26 o 
   5   1  10       97.12      108.38     23.10 o 
 -11   2  10      150.29      206.64     51.78 o 
 -10   2  10        1.99        6.45     20.45 o 
  -9   2  10       69.27       39.99     16.93 o 
  -8   2  10       10.93        9.50     17.86 o 
  -7   2  10       12.89       12.88     17.41 o 
  -6   2  10     1151.47     1200.80     42.05 o 
  -5   2  10      230.26      243.24     19.81 o 
  -4   2  10     1465.47     1564.73     55.51 o 
  -3   2  10      226.87      212.14     16.49 o 
  -2   2  10       45.62       50.89      9.53 o 
  -1   2  10      128.06      133.69     27.74 o 
   0   2  10      353.54      328.85     25.25 o 
   1   2  10        6.35        8.98     21.95 o 
   2   2  10       25.70       18.13     33.32 o 
   3   2  10        4.14        1.96     18.72 o 
   4   2  10        0.98       10.97     27.83 o 
   5   2  10      703.76      761.30     73.38 o 
 -11   3  10       17.02       37.53     39.95 o 
 -10   3  10      155.29      151.03     25.58 o 
  -9   3  10      280.77      259.88     35.67 o 
  -8   3  10        5.84       -3.45     27.33 o 
  -7   3  10       75.32       96.14     11.77 o 
  -6   3  10       12.06       12.69      8.99 o 
  -5   3  10       80.36       67.28     14.91 o 
  -4   3  10     3938.75     4163.88    137.27 o 
  -3   3  10       63.20       44.77     11.27 o 
  -2   3  10       66.55       65.38     28.93 o 
  -1   3  10      124.27      123.01     17.46 o 
   0   3  10      207.93      171.12     11.60 o 
   1   3  10      277.76      272.93     26.15 o 
   2   3  10       16.74       23.57     30.03 o 
   3   3  10       93.51      101.21     23.10 o 
   4   3  10      245.57      286.15     30.73 o 
   5   3  10      271.31      270.19     91.35 o 
 -10   4  10       22.59       24.65     18.91 o 
  -9   4  10       35.46       32.18     16.48 o 
  -8   4  10       52.55       80.47     17.43 o 
  -7   4  10        1.17        9.56     20.40 o 
  -6   4  10       43.24       56.95     13.32 o 
  -5   4  10      225.18      243.07     16.33 o 
  -4   4  10      919.94      959.54     33.68 o 
  -3   4  10       17.00       14.96      9.17 o 
  -2   4  10       83.54       91.59     12.12 o 
  -1   4  10        2.98        6.15      5.49 o 
   0   4  10       84.15       74.92     16.96 o 
   1   4  10       12.54       16.86     18.95 o 
   2   4  10        5.79       19.85     25.84 o 
   3   4  10        4.29        5.99     30.82 o 
   4   4  10       51.86       -0.90     49.88 o 
   5   4  10        0.19       -3.14     23.12 o 
 -10   5  10      140.06      149.30     20.07 o 
  -9   5  10      130.19      145.69     20.20 o 
  -8   5  10        0.00        7.61     11.10 o 
  -7   5  10      122.13      118.48     19.53 o 
  -6   5  10      359.06      330.81     24.35 o 
  -5   5  10       58.68       66.69     14.52 o 
  -4   5  10       35.59       52.57     11.40 o 
  -3   5  10      660.81      729.03     27.75 o 
  -2   5  10      578.68      621.18     24.88 o 
  -1   5  10        4.49      -12.97     15.96 o 
   0   5  10      547.70      521.80     46.22 o 
   1   5  10        8.65        9.98     15.96 o 
   2   5  10        3.96       -1.00     18.16 o 
   3   5  10       13.34       12.07     17.96 o 
   4   5  10       11.40       -2.21     39.30 o 
   5   5  10        4.87        2.40     23.88 o 
 -10   6  10       14.89      -10.54     18.14 o 
  -9   6  10      499.59      532.84     41.07 o 
  -8   6  10        7.26       38.49     19.45 o 
  -7   6  10        3.31       10.25     12.87 o 
  -6   6  10       56.94       56.63     10.22 o 
  -5   6  10        1.07       -2.52      8.12 o 
  -4   6  10       93.62      114.07     16.56 o 
  -3   6  10       16.34       33.02     25.04 o 
  -2   6  10      348.50      343.92     26.95 o 
  -1   6  10      614.10      599.62     49.52 o 
   0   6  10       48.24       50.98     17.16 o 
   1   6  10        8.50       28.83     20.05 o 
   2   6  10       10.65       21.85     18.06 o 
   3   6  10        0.04        7.88     17.96 o 
   4   6  10       32.55       35.07     26.54 o 
  -9   7  10      115.18       74.71     61.26 o 
  -8   7  10      136.16      118.34     20.28 o 
  -7   7  10      153.52      125.17     36.22 o 
  -6   7  10      239.30      222.51     27.44 o 
  -5   7  10       88.40       88.59     16.66 o 
  -4   7  10      161.27      150.96     20.15 o 
  -3   7  10      261.00      264.64     22.65 o 
  -2   7  10      301.07      278.23     25.25 o 
  -1   7  10      304.66      245.49     24.75 o 
   0   7  10       30.45       41.90     17.96 o 
   1   7  10       27.13       52.77     19.75 o 
   2   7  10       13.70       31.92     17.86 o 
   3   7  10       14.35       23.04     20.05 o 
   4   7  10        4.03       -7.88     18.85 o 
  -9   8  10       14.37        5.89     19.85 o 
  -8   8  10        0.09      -26.83     33.72 o 
  -7   8  10       11.25       24.94     24.94 o 
  -6   8  10        1.71        9.98     21.95 o 
  -5   8  10       83.88      100.86     26.04 o 
  -4   8  10       14.16       10.97     15.96 o 
  -3   8  10        0.72        7.08     16.06 o 
  -2   8  10      228.83      251.45     26.04 o 
  -1   8  10      327.46      272.94     26.15 o 
   0   8  10        4.80       13.87     20.95 o 
   1   8  10      212.12      204.75     27.14 o 
   2   8  10       27.76       34.91     19.75 o 
   3   8  10      290.08      203.87     34.33 o 
   4   8  10       62.07       96.47     29.83 o 
  -9   9  10       45.77       62.85     23.04 o 
  -8   9  10      173.26      138.79     44.70 o 
  -7   9  10      140.81      132.89     32.03 o 
  -6   9  10        1.20        4.99     24.04 o 
  -5   9  10        5.39      -12.07     24.14 o 
  -4   9  10        0.97        5.89     14.86 o 
  -3   9  10       58.11       42.70     21.05 o 
  -2   9  10      110.66      131.49     23.94 o 
  -1   9  10     1301.60     1339.93     67.15 o 
   0   9  10       34.52       40.70     21.75 o 
   1   9  10       40.78       65.84     21.05 o 
   2   9  10      244.41      308.43     34.42 o 
   3   9  10       43.30       17.96     20.85 o 
  -8  10  10       83.78       90.98     34.92 o 
  -7  10  10       43.63       66.94     41.90 o 
  -6  10  10      599.03      349.89     50.81 o 
  -5  10  10        7.28       23.94     25.94 o 
  -4  10  10       41.21       33.82     20.95 o 
  -3  10  10      128.76      108.65     25.04 o 
  -2  10  10       62.74       57.96     18.76 o 
  -1  10  10       76.14      116.02     29.93 o 
   0  10  10       49.73      111.93     22.75 o 
   1  10  10      100.24      103.46     27.63 o 
   2  10  10       49.28       14.86     20.95 o 
   3  10  10      135.89       98.97     27.04 o 
  -7  11  10      145.87      261.50     41.90 o 
  -6  11  10       44.54       51.87     43.69 o 
  -5  11  10        9.17       14.86     44.79 o 
  -3  11  10      199.13      204.74     26.24 o 
  -2  11  10       67.76       52.77     19.75 o 
  -1  11  10       19.40       28.83     22.05 o 
   0  11  10       61.90       62.85     32.02 o 
   1  11  10       10.78        9.98     19.95 o 
   2  11  10        3.24       12.97     21.85 o 
  -7  12  10      102.12      135.88     42.00 o 
  -6  12  10       50.25       33.82     34.92 o 
  -5  12  10        3.16       10.97     32.92 o 
  -4  12  10        1.53      -28.03     28.03 o 
  -3  12  10        3.78       74.91     31.72 o 
  -2  12  10      232.18      299.64     33.93 o 
  -1  12  10        2.20       28.83     20.05 o 
   0  12  10       47.33       76.02     24.24 o 
   1  12  10       16.97       -7.88     21.85 o 
  -5  13  10       12.23       13.87     43.79 o 
  -4  13  10       13.28       76.01     51.77 o 
  -3  13  10       48.23        2.99     31.02 o 
  -2  13  10        0.71       55.06     37.01 o 
  -1  13  10      307.11      358.04     37.02 o 
   0  13  10        3.62        3.99     23.84 o 
 -10   1  11        0.75       -7.11     36.41 o 
  -9   1  11       44.20       -9.83     15.94 o 
  -8   1  11        2.54       32.24     16.86 o 
  -7   1  11       41.74       49.22     17.35 o 
  -6   1  11       19.28       13.74     25.49 o 
  -5   1  11      333.51      338.27     19.83 o 
  -4   1  11       53.20       45.24     10.51 o 
  -3   1  11     1099.51     1140.23     54.65 o 
  -2   1  11       67.82       85.10     18.06 o 
  -1   1  11        4.73       -8.98     21.95 o 
   0   1  11      235.45      219.69     27.08 o 
   1   1  11      506.21      520.35     37.05 o 
   2   1  11       60.40       77.71     28.98 o 
   3   1  11        2.61       -3.72     22.80 o 
   4   1  11       54.59        9.06     45.94 o 
 -10   2  11       60.33       76.16     22.61 o 
  -9   2  11       51.19       83.73     20.73 o 
  -8   2  11      106.03      137.98     17.49 o 
  -7   2  11       10.74       49.24     15.12 o 
  -6   2  11        1.52       26.40      9.81 o 
  -5   2  11      317.74      359.85     28.74 o 
  -4   2  11        5.22       15.27     10.86 o 
  -3   2  11      136.52      137.63     15.06 o 
  -2   2  11       33.99       26.41     10.03 o 
  -1   2  11       55.20       45.69     17.06 o 
   0   2  11      218.29      225.11     24.65 o 
   1   2  11      837.61      825.94     50.65 o 
   2   2  11      135.30       81.02     26.75 o 
   3   2  11       18.01        6.51     21.45 o 
   4   2  11        6.50       46.78     24.84 o 
 -10   3  11       18.33        1.14     18.38 o 
  -9   3  11       92.20      123.30     17.88 o 
  -8   3  11       35.83       14.29     20.45 o 
  -7   3  11        9.25        3.50     14.46 o 
  -6   3  11      107.31      129.92     13.18 o 
  -5   3  11       20.60       18.95     25.04 o 
  -4   3  11      142.06      137.29     20.75 o 
  -3   3  11      369.78      362.78     20.32 o 
  -2   3  11       83.43       76.66      9.15 o 
  -1   3  11      295.97      258.56     28.44 o 
   0   3  11      172.56      159.64     25.54 o 
   1   3  11       11.11      -20.95     37.01 o 
   2   3  11       13.15       41.40     33.52 o 
   3   3  11       48.76       43.51     20.80 o 
   4   3  11        7.06       34.91     32.97 o 
 -10   4  11       51.31       54.96     21.05 o 
  -9   4  11      466.02      490.51     33.58 o 
  -8   4  11       51.47       20.00     40.50 o 
  -7   4  11       67.90       85.14     22.55 o 
  -6   4  11      111.51      134.80     13.54 o 
  -5   4  11        2.56        0.50     14.86 o 
  -4   4  11        4.06       -4.72      9.87 o 
  -3   4  11      561.40      596.48     35.54 o 
  -2   4  11       20.81       56.96     27.13 o 
  -1   4  11        6.30       16.86     19.95 o 
   0   4  11      396.66      384.85     44.61 o 
   1   4  11       28.81       48.68     20.75 o 
   2   4  11       24.20       67.48     32.77 o 
   3   4  11       62.04       19.71     25.94 o 
  -9   5  11      173.08      149.66     26.00 o 
  -8   5  11       21.15       11.86     36.31 o 
  -7   5  11      505.15      542.69     31.14 o 
  -6   5  11        7.55       21.07     23.89 o 
  -5   5  11        3.45       -3.00     11.39 o 
  -4   5  11      387.27      451.70     27.67 o 
  -3   5  11      558.81      554.04     38.63 o 
  -2   5  11      918.67      988.76     51.63 o 
  -1   5  11      105.51      114.63     21.65 o 
   0   5  11      172.64      181.89     24.74 o 
   1   5  11      172.74      223.20     25.44 o 
   2   5  11       92.21       85.10     23.84 o 
   3   5  11      254.67      256.88     34.46 o 
  -9   6  11       95.73      122.73     30.33 o 
  -8   6  11      121.99      127.22     23.49 o 
  -7   6  11      160.18      148.96     22.09 o 
  -6   6  11        0.70      -12.97     12.97 o 
  -5   6  11       45.50       37.91     19.05 o 
  -4   6  11       50.98       73.82     28.73 o 
  -3   6  11      377.39      388.63     43.61 o 
  -2   6  11      289.74      287.80     26.74 o 
  -1   6  11       28.33       94.67     27.03 o 
   0   6  11      142.03      136.59     23.65 o 
   1   6  11      381.20      378.74     35.63 o 
   2   6  11       13.65       65.84     27.73 o 
   3   6  11      124.25       39.91     41.90 o 
  -9   7  11       74.29       53.71     30.33 o 
  -8   7  11      114.32      128.48     54.52 o 
  -7   7  11      177.62      204.74     28.04 o 
  -6   7  11       61.53      129.99     31.72 o 
  -5   7  11      126.27       89.79     28.73 o 
  -4   7  11        4.31      -13.87     13.87 o 
  -3   7  11      411.33      391.14     43.71 o 
  -2   7  11       43.42        7.08     17.06 o 
  -1   7  11       12.29       -9.98     17.96 o 
   0   7  11        4.27        5.89     17.86 o 
   1   7  11        0.23      -12.07     21.95 o 
   2   7  11        0.05       25.84     25.04 o 
  -8   8  11        5.11       27.83     24.94 o 
  -6   8  11        0.00        2.99     21.05 o 
  -5   8  11        7.19       13.87     25.94 o 
  -4   8  11        4.43       14.86     15.86 o 
  -3   8  11      863.26      796.30     73.10 o 
  -2   8  11       59.20       78.81     24.64 o 
  -1   8  11      376.28      393.61     36.33 o 
   0   8  11       13.68       20.95     22.84 o 
   1   8  11        6.26       48.68     23.84 o 
   2   8  11       84.92       30.93     27.04 o 
  -8   9  11        2.92       -2.99     24.04 o 
  -5   9  11       77.53       20.95     26.94 o 
  -4   9  11        1.55       43.99     30.13 o 
  -3   9  11       17.21        5.89     22.74 o 
  -2   9  11      462.87      504.54     38.33 o 
  -1   9  11      572.88      621.40     64.59 o 
   0   9  11        5.19       -7.08     20.15 o 
   1   9  11       92.30      113.93     24.94 o 
  -7  10  11       35.22        9.98     29.93 o 
  -3  10  11        0.40        1.00     22.24 o 
  -2  10  11      109.73       64.85     22.85 o 
  -1  10  11       85.85      103.45     25.74 o 
   0  10  11       31.93       -7.08     21.95 o 
   1  10  11       18.89       25.84     22.84 o 
  -6  11  11      219.63      244.46     46.40 o 
  -5  11  11        2.50        7.08     41.10 o 
  -4  11  11       28.15       19.85     28.93 o 
  -3  11  11       29.99       37.91     35.01 o 
  -2  11  11       12.25        3.99     26.73 o 
  -1  11  11        9.30       -2.00     25.14 o 
  -4  12  11      136.61      119.42     38.01 o 
  -9   0  12       30.97       60.85     28.13 o 
  -7   0  12        1.05        7.08     20.15 o 
  -6   0  12        3.90       33.82     19.85 o 
  -5   0  12     1643.69     1781.52     80.07 o 
  -4   0  12      320.75      343.89     30.44 o 
  -3   0  12      572.98      602.65     37.24 o 
  -2   0  12       45.41       42.70     26.84 o 
  -1   0  12       13.83       -1.00     25.24 o 
   0   0  12       36.35       25.84     39.80 o 
   1   0  12     1066.53     1047.36     92.09 o 
   2   0  12       33.45       61.85     33.82 o 
  -9   1  12      565.91      598.26     51.85 o 
  -8   1  12      235.41      299.97     24.02 o 
  -7   1  12       84.32       61.38     13.85 o 
  -6   1  12       12.01       -4.75     10.80 o 
  -5   1  12       17.29       15.96     17.96 o 
  -4   1  12      451.24      515.50     24.10 o 
  -3   1  12       57.93       55.17     15.11 o 
  -2   1  12       48.36       56.02     19.99 o 
  -1   1  12       67.36       51.42     19.05 o 
   0   1  12       10.77       13.87     19.68 o 
   1   1  12        0.42        1.28     24.56 o 
   2   1  12        7.79       -2.03     23.88 o 
  -9   2  12      201.44      234.91     30.30 o 
  -8   2  12      253.29      283.60     26.30 o 
  -7   2  12       54.09       78.69     18.72 o 
  -6   2  12      167.87      169.32     19.76 o 
  -5   2  12       22.11       17.89     13.42 o 
  -4   2  12      593.63      615.14     37.64 o 
  -3   2  12      302.91      328.81     28.64 o 
  -2   2  12        6.28       14.86     16.76 o 
  -1   2  12      165.84      140.28     26.94 o 
   0   2  12       14.14       14.01     24.51 o 
   1   2  12      188.77      267.60     31.05 o 
   2   2  12      560.10      586.28     49.44 o 
  -9   3  12       91.55      134.19     23.35 o 
  -8   3  12        0.00        4.92     22.34 o 
  -7   3  12       40.04       36.08     18.92 o 
  -6   3  12      103.59       81.84     20.45 o 
  -5   3  12       12.87       12.36     11.67 o 
  -4   3  12       43.48       72.72     32.82 o 
  -3   3  12      188.24       86.81     30.03 o 
  -2   3  12       74.98       92.78     28.03 o 
  -1   3  12        1.37       43.99     20.15 o 
   0   3  12       50.32       43.99     21.75 o 
   1   3  12        5.50      -20.42     34.96 o 
   2   3  12       50.66       15.34     22.13 o 
  -9   4  12       21.79        3.79     21.45 o 
  -8   4  12        0.67      -14.16     15.60 o 
  -7   4  12      112.72      112.14     17.04 o 
  -5   4  12       49.88       -9.98     15.96 o 
  -4   4  12      222.31      220.42     26.24 o 
  -3   4  12      388.31      434.74     35.53 o 
  -2   4  12        4.81      -12.07     17.96 o 
  -1   4  12       12.04      -12.07     19.95 o 
   0   4  12       10.31        5.89     16.86 o 
   1   4  12       23.39       63.84     34.81 o 
   2   4  12        4.29      -12.47     21.16 o 
  -8   5  12      421.67      438.73     38.42 o 
  -7   5  12        0.31        4.99     23.04 o 
  -6   5  12      130.43      174.30     34.22 o 
  -5   5  12        6.41        2.00     36.11 o 
  -4   5  12        4.92       69.03     36.21 o 
  -3   5  12      696.99      731.53     49.52 o 
  -2   5  12      434.01      407.51     35.73 o 
  -1   5  12      386.82      371.36     49.90 o 
   0   5  12       92.16       89.79     25.74 o 
   1   5  12       65.19       14.86     28.73 o 
  -8   6  12       23.55        4.99     44.09 o 
  -7   6  12        4.97       21.85     26.83 o 
  -6   6  12      385.04      460.08     54.19 o 
  -4   6  12      151.77      168.51     32.03 o 
  -3   6  12        2.02        3.99     20.85 o 
  -2   6  12      137.27      174.30     25.84 o 
  -1   6  12      163.22      155.65     29.93 o 
   0   6  12       29.92       31.92     25.04 o 
   1   6  12      132.12      108.65     27.64 o 
  -7   7  12       20.83       15.86     26.93 o 
  -3   7  12        1.41      -17.96     24.84 o 
  -2   7  12        0.07      -19.15     19.15 o 
  -1   7  12      130.90       85.60     22.85 o 
   0   7  12        6.38       56.06     25.04 o 
  -7   8  12       68.09      -35.02     35.02 o 
  -3   8  12        0.12        0.00      9.98 o 
  -2   8  12      144.68       92.79     23.75 o 
  -1   8  12        7.90       -5.89     19.85 o 
   0   8  12       42.26      -23.84     23.84 o 
  -6   9  12       63.43       25.84     40.80 o 
  -3   9  12        5.81        2.99     41.00 o 
  -2   9  12      265.29      268.82     34.23 o 
  -1   9  12      437.29      336.94     48.70 o 
  -7   1  13      307.54      336.73     27.81 o 
  -6   1  13       66.63       28.83     15.96 o 
  -5   1  13       31.14       61.85     17.86 o 
  -4   1  13        0.23        2.99     12.07 o 
  -3   1  13      210.96      186.18     27.33 o 
  -2   1  13        5.03        8.38     19.31 o 
  -1   1  13        0.97       -2.30     23.39 o 
   0   1  13      193.75      179.48     30.25 o 
  -7   2  13        1.27        7.08     17.06 o 
  -6   2  13        3.01       -1.00     19.15 o 
  -5   2  13      503.72      508.85     32.74 o 
  -4   2  13       99.93      131.49     29.73 o 
  -3   2  13      130.02      147.86     34.52 o 
  -2   2  13      152.14      164.36     30.63 o 
  -1   2  13       12.70       25.79     46.54 o 
   0   2  13       82.62      100.53     36.66 o 
  -7   3  13        2.52       37.91     35.81 o 
  -6   3  13        3.28        0.00      9.98 o 
  -4   3  13        1.16        2.00     17.06 o 
  -3   3  13        3.23       -8.98     18.95 o 
  -2   3  13        0.01      -12.07     19.95 o 
  -1   3  13       37.28       20.95     30.92 o 
   0   3  13       31.24       62.53     22.88 o 
  -7   4  13      142.68      195.75     29.13 o 
  -6   4  13        1.85       28.83     24.74 o 
  -5   4  13        5.12      -25.04     25.04 o 
  -4   4  13      140.51      125.01     24.04 o 
  -3   4  13      446.12      526.08     46.41 o 
  -2   4  13      307.22      289.89     33.33 o 
  -1   4  13        4.96        2.99     22.05 o 
  -6   5  13       75.36       17.96     27.04 o 
  -5   5  13        9.87      118.01     43.19 o 
  -4   5  13        2.33        7.88     37.61 o 
  -3   5  13      177.13      196.65     31.93 o 
  -2   5  13      246.96      219.52     34.62 o 
  -1   5  13       49.90       31.92     23.94 o 
  -3   6  13        9.97       34.91     28.03 o 
  -2   6  13      197.82      257.52     37.52 o 
                                                 
